# Supplementary material for: Plant viruses convergently target NPR1 with various strategies to suppress salicylic acid‐mediated antiviral immunity
Source: J Integr Plant Biol. 2025 Feb 21;67(5):1395–412. doi: 10.1111/jipb.13866 (PMC12060747; doi:10.1111/jipb.13866)
Supplement: Supplementary file 2 — Table S1. Peptides affinity purified by tandem mass spectrometry (MS/MS) using transiently coexpressed FLAG‐4×Myc‐CPAMV and NPR1‐YFP in N. benthamiana leaves [file JIPB-67-1395-s003.xlsx]

## Sheet: Host proteins
Protein IDs	Majority protein IDs	Protein names	Gene names	Fasta headers	Number of proteins	Peptides	Razor + unique peptides	Unique peptides	Sequence coverage [%]	Mol. weight [kDa]	Sequence length	Score	Intensity	iBAQ
101-NPR1	101-NPR1	NPR1-YFP	NPR1	101-NPR1	1	18	18	18	19.7	97.568	878	145.09	336110000	3995600
pBA-CP	pBA-CP	FLAG-4xMyc-CP	AMV CP	pBA-CP	1	28	28	28	58	37.207	331	323.31	5789100000	144180000
A0A1I9LP52	A0A1I9LP52			tr|A0A1I9LP52|A0A1I9LP52_ARATH ATP synthase E chain OS=Arabidopsis thaliana OX=3702 GN=AT3G01130 PE=1 SV=1	1	1	1	1	28.6	6.6829	63	3.3384	53576000	13394000
A0A2P2CLF6;Q95748	A0A2P2CLF6;Q95748	NADH dehydrogenase [ubiquinone] iron-sulfur protein 3	NAD9	tr|A0A2P2CLF6|A0A2P2CLF6_ARATH NADH dehydrogenase [ubiquinone] iron-sulfur protein 3 OS=Arabidopsis thaliana OX=3702 GN=nad9 PE=1 SV=1;sp|Q95748|NDUS3_ARATH NADH dehydrogenase [ubiquinone] iron-sulfur protein 3 OS=Arabidopsis thaliana OX=3702 GN=NAD9 PE=1	2	2	2	2	12.6	22.881	190	19.75	77519000	5167900
A0A2P2CLF9;F4IMB5;P92549	A0A2P2CLF9;F4IMB5;P92549	ATP synthase subunit alpha;ATP synthase subunit alpha, mitochondrial	At2g07698;ATPA	tr|A0A2P2CLF9|A0A2P2CLF9_ARATH ATP synthase subunit alpha OS=Arabidopsis thaliana OX=3702 GN=atp1 PE=3 SV=1;tr|F4IMB5|F4IMB5_ARATH ATP synthase subunit alpha, mitochondrial OS=Arabidopsis thaliana OX=3702 GN=At2g07698 PE=1 SV=1;sp|P92549|ATPAM_ARATH ATP sy	3	14	14	14	20.3	55.103	507	60.732	1794600000	35216000
F4IMC7;A0A2P2CLG6;P93311	F4IMC7;A0A2P2CLG6;P93311	60S ribosomal protein L2, mitochondrial	At2g07715;RPL2	tr|F4IMC7|F4IMC7_ARATH Nucleic acid-binding, OB-fold-like protein OS=Arabidopsis thaliana OX=3702 GN=At2g07715 PE=3 SV=1;tr|A0A2P2CLG6|A0A2P2CLG6_ARATH Ribosomal protein L2 OS=Arabidopsis thaliana OX=3702 GN=rpl2 PE=1 SV=1;sp|P93311|RM02_ARATH 60S ribosoma	3	1	1	1	3.6	42.486	389	2.2385	19545000	814360
A4FVN8	A4FVN8		At1g10580	tr|A4FVN8|A4FVN8_ARATH At1g10580 OS=Arabidopsis thaliana OX=3702 GN=At1g10580 PE=1 SV=1	1	2	2	2	5.9	65.127	573	1.3323	24934000	779190
Q0WV25;P29511;B9DGT7	Q0WV25;P29511;B9DGT7	Tubulin alpha-4 chain;Tubulin alpha-6 chain;Tubulin alpha-2 chain	TUBA4;TUBA6;TUBA2	sp|Q0WV25|TBA4_ARATH Tubulin alpha-4 chain OS=Arabidopsis thaliana OX=3702 GN=TUBA4 PE=2 SV=2;sp|P29511|TBA6_ARATH Tubulin alpha-6 chain OS=Arabidopsis thaliana OX=3702 GN=TUBA6 PE=1 SV=1;sp|B9DGT7|TBA2_ARATH Tubulin alpha-2 chain OS=Arabidopsis thaliana O	3	9	9	1	33.8	49.54	450	66.08	1365300000	22203000
F4I9X6;Q42202;B9DHA6;Q8RUC6;Q9SHE7;P59271;P59233;P59232;P0CH33;Q3E7K8;Q3E7T8;Q1EC66;Q9FHQ6;P0CH32;Q8H159;Q39256	F4I9X6;Q42202;B9DHA6;Q8RUC6;Q9SHE7;P59271;P59233;P59232;P0CH33;Q3E7K8;Q3E7T8;Q1EC66;Q9FHQ6;P0CH32;Q8H159;Q39256	Ubiquitin-60S ribosomal protein L40-2;Ubiquitin;60S ribosomal protein L40-2;Ubiquitin-60S ribosomal protein L40-1;Ubiquitin;60S ribosomal protein L40-1;Ubiquitin-NEDD8-like protein RUB2;Ubiquitin;NEDD8-like protein RUB2;Ubiquitin-NEDD8-like protein RUB1;Ubiquitin;NEDD8-like protein RUB1;Ubiquitin-40S ribosomal protein S27a-1;Ubiquitin;40S ribosomal protein S27a-1;Ubiquitin-40S ribosomal protein S…	UBQ13;RPL40B;RPL40A;RUB2;RUB1;RPS27AA;RPS27AC;RPS27AB;UBQ11;UBQ12;UBQ14;UBQ3;UBQ9;UBQ4;UBQ10;UBQ8	tr|F4I9X6|F4I9X6_ARATH Ubiquitin 13 OS=Arabidopsis thaliana OX=3702 GN=UBQ13 PE=4 SV=1;sp|Q42202|RL40B_ARATH Ubiquitin-60S ribosomal protein L40-2 OS=Arabidopsis thaliana OX=3702 GN=RPL40B PE=2 SV=2;sp|B9DHA6|RL40A_ARATH Ubiquitin-60S ribosomal protein L40	16	3	3	3	27.3	35.397	319	8.5181	225020000	374180
Q56WH1;B9DHQ0	Q56WH1;B9DHQ0	Tubulin alpha-3 chain;Tubulin alpha-5 chain	TUBA3;TUBA5	sp|Q56WH1|TBA3_ARATH Tubulin alpha-3 chain OS=Arabidopsis thaliana OX=3702 GN=TUBA3 PE=1 SV=2;sp|B9DHQ0|TBA5_ARATH Tubulin alpha-5 chain OS=Arabidopsis thaliana OX=3702 GN=TUBA5 PE=1 SV=2	2	8	1	0	32	49.654	450	5.8878	12254000	557020
C0Z361	C0Z361	Chaperonin 60 subunit beta 3, chloroplastic	CPN60B3	sp|C0Z361|CPNB3_ARATH Chaperonin 60 subunit beta 3, chloroplastic OS=Arabidopsis thaliana OX=3702 GN=CPN60B3 PE=1 SV=1	1	8	1	1	15.6	63.324	597	1.5584	17721000	454380
F4HS99;F4JKH6	F4HS99;F4JKH6		At1g01320;At4g28080	sp|F4HS99|REC1_ARATH Protein REDUCED CHLOROPLAST COVERAGE 1 OS=Arabidopsis thaliana OX=3702 GN=REC1 PE=1 SV=1;sp|F4JKH6|REC2_ARATH Protein REDUCED CHLOROPLAST COVERAGE 2 OS=Arabidopsis thaliana OX=3702 GN=REC2 PE=1 SV=1	2	1	1	1	0.8	198.77	1797	0.80429	5358500	59539
F4HWY6;F4K5J1;F4HXP9;Q39160	F4HWY6;F4K5J1;F4HXP9;Q39160	Myosin-11;Myosin-17;Myosin-9;Myosin-5	XI-E;XI-K;XI-C;XI-1	sp|F4HWY6|MYO11_ARATH Myosin-11 OS=Arabidopsis thaliana OX=3702 GN=XI-E PE=3 SV=1;sp|F4K5J1|MYO17_ARATH Myosin-17 OS=Arabidopsis thaliana OX=3702 GN=XI-K PE=1 SV=2;sp|F4HXP9|MYO9_ARATH Myosin-9 OS=Arabidopsis thaliana OX=3702 GN=XI-C PE=2 SV=1;sp|Q39160|MY	4	2	2	2	1.8	173.61	1529	2.0292	21431000	102820
F4I3A0	F4I3A0		At1g36950	tr|F4I3A0|F4I3A0_ARATH RING/U-box superfamily protein OS=Arabidopsis thaliana OX=3702 GN=At1g36950 PE=4 SV=1	1	1	1	1	4	26.635	226	-2	0	0
F4JCC9;F4I4Y6	F4JCC9;F4I4Y6		At3g19740;At1g50140	tr|F4JCC9|F4JCC9_ARATH P-loop containing nucleoside triphosphate hydrolases superfamily protein OS=Arabidopsis thaliana OX=3702 GN=At3g19740 PE=1 SV=1;tr|F4I4Y6|F4I4Y6_ARATH P-loop containing nucleoside triphosphate hydrolases superfamily protein OS=Arabid	2	1	1	1	1.9	111.36	993	4.1367	14869000	218660
F4I600	F4I600		At1g16820	tr|F4I600|F4I600_ARATH Vacuolar ATP synthase catalytic subunit-related / V-ATPase-related / vacuolar proton pump-like protein OS=Arabidopsis thaliana OX=3702 GN=At1g16820 PE=1 SV=1	1	1	1	1	16.1	10.444	93	1.1244	4331500	541440
F4IHY7	F4IHY7		PTAC12	sp|F4IHY7|PTA12_ARATH Protein PLASTID TRANSCRIPTIONALLY ACTIVE 12, chloroplastic OS=Arabidopsis thaliana OX=3702 GN=PTAC12 PE=1 SV=1	1	1	1	1	2.1	60.895	527	1.169	113120000	381400
Q147F9;F4J0B7;F4JGF3;Q9FN78;F4KFX5;Q9LJJ5;Q9LP11;F4IQG2;Q8GW96;Q9FN75;Q8RY66;F4JPK8;Q9FKM3;Q9FN77;Q8VZG2	Q147F9;F4J0B7;F4JGF3;Q9FN78;F4KFX5;Q9LJJ5;Q9LP11;F4IQG2;Q8GW96;Q9FN75;Q8RY66;F4JPK8;Q9FKM3;Q9FN77;Q8VZG2		At3g50940;At3g28570;At5g17730;At5g40000;At3g28610;At1g43910;At2g18190;At5g17760;At4g25835;At4g30250;At5g57480;At5g17740;BCS1	sp|Q147F9|AATPC_ARATH AAA-ATPase At3g50940 OS=Arabidopsis thaliana OX=3702 GN=At3g50940 PE=2 SV=1;sp|F4J0B7|AATP8_ARATH AAA-ATPase At3g28570, mitochondrial OS=Arabidopsis thaliana OX=3702 GN=At3g28570 PE=3 SV=1;tr|F4JGF3|F4JGF3_ARATH P-loop nucleoside trip	15	1	1	1	2.7	51.469	451	1.768	20274000	750900
F4JB05;F4JNE0	F4JB05;F4JNE0		At3g12915	tr|F4JB05|F4JB05_ARATH Ribosomal protein S5/Elongation factor G/III/V family protein OS=Arabidopsis thaliana OX=3702 GN=MGH6.2 PE=3 SV=1;tr|F4JNE0|F4JNE0_ARATH Nucleotide-sugar transporter family protein OS=Arabidopsis thaliana OX=3702 GN=DL4585C PE=3 SV=1	2	7	1	1	8.7	90.994	820	2.481	101880000	1886600
F4JF14	F4JF14		At3g42660	sp|F4JF14|ENOL1_ARATH Protein ENHANCER OF LHP1 1 OS=Arabidopsis thaliana OX=3702 GN=EOL1 PE=1 SV=1	1	1	1	1	1.2	104.85	953	-2	10752000	202870
F4JF21	F4JF21		PDE312	sp|F4JF21|PTA10_ARATH Protein PLASTID TRANSCRIPTIONALLY ACTIVE 10 OS=Arabidopsis thaliana OX=3702 GN=PTAC10 PE=1 SV=1	1	1	1	1	1.8	78.813	668	2.944	0	0
Q9SIF2;F4JFN3	Q9SIF2;F4JFN3		CR88;Hsp89.1	sp|Q9SIF2|HS905_ARATH Heat shock protein 90-5, chloroplastic OS=Arabidopsis thaliana OX=3702 GN=HSP90-5 PE=1 SV=1;sp|F4JFN3|HS906_ARATH Heat shock protein 90-6, mitochondrial OS=Arabidopsis thaliana OX=3702 GN=HSP90-6 PE=1 SV=1	2	3	3	2	3.8	88.662	780	3.9469	67837000	1280000
F4JJE5;O81148	F4JJE5;O81148	Putative proteasome subunit alpha type-4-B;Proteasome subunit alpha type-4-A	PAC2;PAC1	sp|F4JJE5|PSA4B_ARATH Putative proteasome subunit alpha type-4-B OS=Arabidopsis thaliana OX=3702 GN=PAC2 PE=5 SV=1;sp|O81148|PSA4A_ARATH Proteasome subunit alpha type-4-A OS=Arabidopsis thaliana OX=3702 GN=PAC1 PE=1 SV=1	2	4	4	4	19.7	22.731	208	12.518	241760000	18896000
F4JLP5;A8MS68	F4JLP5;A8MS68	Dihydrolipoyl dehydrogenase 2, chloroplastic;Dihydrolipoyl dehydrogenase 1, chloroplastic	LPD2;LPD1	sp|F4JLP5|PLPD2_ARATH Dihydrolipoyl dehydrogenase 2, chloroplastic OS=Arabidopsis thaliana OX=3702 GN=LPD2 PE=2 SV=2;sp|A8MS68|PLPD1_ARATH Dihydrolipoyl dehydrogenase 1, chloroplastic OS=Arabidopsis thaliana OX=3702 GN=LPD1 PE=2 SV=1	2	2	2	2	3.5	60.144	567	2.0214	114260000	3570700
F4JPD8;Q8LAH8;O49203	F4JPD8;Q8LAH8;O49203	Nucleoside diphosphate kinase;Nucleoside diphosphate kinase IV, chloroplastic/mitochondrial;Nucleoside diphosphate kinase III, chloroplastic/mitochondrial	At4g23895;NDK4;NDPK3	tr|F4JPD8|F4JPD8_ARATH Nucleoside diphosphate kinase OS=Arabidopsis thaliana OX=3702 GN=At4g23895 PE=1 SV=1;sp|Q8LAH8|NDK4_ARATH Nucleoside diphosphate kinase IV, chloroplastic/mitochondrial OS=Arabidopsis thaliana OX=3702 GN=NDK4 PE=1 SV=2;sp|O49203|NDK3_	3	1	1	1	2.6	51.999	467	0.95323	19563000	611330
O64490;F4JQU1	O64490;F4JQU1		F20D22.6;At4g18330	tr|O64490|O64490_ARATH Protein-synthesizing GTPase OS=Arabidopsis thaliana OX=3702 GN=EIF2 GAMMA PE=1 SV=1;tr|F4JQU1|F4JQU1_ARATH Protein-synthesizing GTPase OS=Arabidopsis thaliana OX=3702 GN=At4g18330 PE=4 SV=1	2	1	1	1	1.9	50.853	465	1.8713	0	0
F4JVN6	F4JVN6	Tripeptidyl-peptidase 2	TPP2	sp|F4JVN6|TPPII_ARATH Tripeptidyl-peptidase 2 OS=Arabidopsis thaliana OX=3702 GN=TPP2 PE=1 SV=1	1	3	3	3	2.2	152.37	1380	3.6171	49612000	570250
F4K0E8	F4K0E8	4-hydroxy-3-methylbut-2-en-1-yl diphosphate synthase (ferredoxin), chloroplastic	ISPG	sp|F4K0E8|ISPG_ARATH 4-hydroxy-3-methylbut-2-en-1-yl diphosphate synthase (ferredoxin), chloroplastic OS=Arabidopsis thaliana OX=3702 GN=ISPG PE=1 SV=1	1	1	1	1	2.6	82.256	741	1.2444	0	0
F4K410	F4K410		At5g13650	sp|F4K410|SVR3_ARATH Putative elongation factor TypA-like SVR3, chloroplastic OS=Arabidopsis thaliana OX=3702 GN=SVR3 PE=1 SV=1	1	1	1	1	1.8	74.314	675	1.0947	10296000	278280
O03042;P93292;F4INE2	O03042	Ribulose bisphosphate carboxylase large chain	rbcL	sp|O03042|RBL_ARATH Ribulose bisphosphate carboxylase large chain OS=Arabidopsis thaliana OX=3702 GN=rbcL PE=1 SV=1	3	21	21	21	45.3	52.954	479	277.22	43965000000	631640000
O04204;Q42112;P57691	O04204;Q42112;P57691	60S acidic ribosomal protein P0-1;60S acidic ribosomal protein P0-2;60S acidic ribosomal protein P0-3	RPP0A;RPP0B;RPP0C	sp|O04204|RLA01_ARATH 60S acidic ribosomal protein P0-1 OS=Arabidopsis thaliana OX=3702 GN=RPP0A PE=1 SV=1;sp|Q42112|RLA02_ARATH 60S acidic ribosomal protein P0-2 OS=Arabidopsis thaliana OX=3702 GN=RPP0B PE=1 SV=2;sp|P57691|RLA03_ARATH 60S acidic ribosomal	3	2	2	2	8.5	33.666	317	3.2718	179020000	6719000
O04450	O04450	T-complex protein 1 subunit epsilon	CCT5	sp|O04450|TCPE_ARATH T-complex protein 1 subunit epsilon OS=Arabidopsis thaliana OX=3702 GN=CCT5 PE=1 SV=1	1	1	1	1	1.9	59.384	535	2.6439	21684000	602350
O04603	O04603	50S ribosomal protein L5, chloroplastic	RPL5	sp|O04603|RK5_ARATH 50S ribosomal protein L5, chloroplastic OS=Arabidopsis thaliana OX=3702 GN=RPL5 PE=2 SV=1	1	1	1	1	3.8	28.343	262	2.2793	0	0
O04630	O04630	Threonine--tRNA ligase, mitochondrial	THRRS	sp|O04630|SYTM1_ARATH Threonine--tRNA ligase, mitochondrial 1 OS=Arabidopsis thaliana OX=3702 GN=THRRS PE=1 SV=3	1	1	1	1	1.3	80.935	709	1.5443	0	0
O04983	O04983	Biotin carboxylase, chloroplastic	CAC2	sp|O04983|ACCC_ARATH Biotin carboxylase, chloroplastic OS=Arabidopsis thaliana OX=3702 GN=CAC2 PE=1 SV=1	1	2	2	2	3.7	58.386	537	2.7529	137820000	2148300
O22254	O22254	Putative 60S ribosomal protein L18-1	RPL18A	sp|O22254|RL181_ARATH Putative 60S ribosomal protein L18-1 OS=Arabidopsis thaliana OX=3702 GN=RPL18A PE=3 SV=3	1	3	3	3	16	20.993	188	9.3368	164750000	3950400
O22609	O22609	Protease Do-like 1, chloroplastic	DEGP1	sp|O22609|DEGP1_ARATH Protease Do-like 1, chloroplastic OS=Arabidopsis thaliana OX=3702 GN=DEGP1 PE=1 SV=2	1	3	3	3	8	46.673	439	45.574	415380000	2977600
O22795	O22795	50S ribosomal protein L28, chloroplastic	RPL28	sp|O22795|RK28_ARATH 50S ribosomal protein L28, chloroplastic OS=Arabidopsis thaliana OX=3702 GN=RPL28 PE=2 SV=2	1	2	2	2	7	16.033	143	1.2756	38826000	1042500
O22860	O22860	60S ribosomal protein L38	RPL38A	sp|O22860|RL38_ARATH 60S ribosomal protein L38 OS=Arabidopsis thaliana OX=3702 GN=RPL38B PE=3 SV=1	1	2	2	2	21.7	8.1216	69	6.9995	1012200000	16233000
O23049	O23049	50S ribosomal protein L6, chloroplastic	RPL6	sp|O23049|RK6_ARATH 50S ribosomal protein L6, chloroplastic OS=Arabidopsis thaliana OX=3702 GN=RPL6 PE=2 SV=1	1	1	1	1	4.5	24.705	223	-2	7014800	389710
O23247;Q9C713	O23247;Q9C713		T25K17.110;F28G11.14	sp|O23247|SYRM_ARATH Arginine--tRNA ligase, chloroplastic/mitochondrial OS=Arabidopsis thaliana OX=3702 GN=EMB1027 PE=1 SV=1;sp|Q9C713|SYRC_ARATH Arginine--tRNA ligase, cytoplasmic OS=Arabidopsis thaliana OX=3702 GN=At1g66530 PE=1 SV=1	2	2	2	2	3	72.386	642	2.7408	41378000	940410
Q9LK36;O23255	Q9LK36;O23255	Adenosylhomocysteinase 2;Adenosylhomocysteinase 1	SAHH2;SAHH1	sp|Q9LK36|SAHH2_ARATH Adenosylhomocysteinase 2 OS=Arabidopsis thaliana OX=3702 GN=SAHH2 PE=2 SV=1;sp|O23255|SAHH1_ARATH Adenosylhomocysteinase 1 OS=Arabidopsis thaliana OX=3702 GN=SAHH1 PE=1 SV=1	2	1	1	1	2.9	53.159	485	7.5194	71272000	332370
Q8VYF1;O23515	Q8VYF1;O23515	60S ribosomal protein L15-2;60S ribosomal protein L15-1	RPL15B;RPL15A	sp|Q8VYF1|RL152_ARATH 60S ribosomal protein L15-2 OS=Arabidopsis thaliana OX=3702 GN=RPL15B PE=2 SV=1;sp|O23515|RL151_ARATH 60S ribosomal protein L15-1 OS=Arabidopsis thaliana OX=3702 GN=RPL15A PE=2 SV=1	2	2	2	2	12.7	24.239	204	5.4953	641980000	8452900
O23627	O23627	Glycine--tRNA ligase 1, mitochondrial	GLYRS-1	sp|O23627|SYGM1_ARATH Glycine--tRNA ligase, mitochondrial 1 OS=Arabidopsis thaliana OX=3702 GN=At1g29880 PE=1 SV=1	1	2	2	2	3.3	81.943	729	3.9028	34456000	675620
Q9LZT0;Q9FFC0;Q9LQQ4;P40283;O23629;Q9SI96;Q9LZ45;Q9ZUS0;Q9LFF6;Q9SF55	Q9LZT0;Q9FFC0;Q9LQQ4;P40283;O23629;Q9SI96;Q9LZ45;Q9ZUS0;Q9LFF6	Histone H2B.7;Histone H2B.10;Histone H2B.1;Histone H2B.11;Histone H2B.6;Histone H2B.3;Histone H2B.9;Histone H2B.4;Histone H2B.8	H2B	sp|Q9LZT0|H2B7_ARATH Histone H2B.7 OS=Arabidopsis thaliana OX=3702 GN=At3g46030 PE=1 SV=3;sp|Q9FFC0|H2B10_ARATH Histone H2B.10 OS=Arabidopsis thaliana OX=3702 GN=At5g22880 PE=1 SV=3;sp|Q9LQQ4|H2B1_ARATH Histone H2B.1 OS=Arabidopsis thaliana OX=3702 GN=At1g	10	5	5	5	35.2	15.912	145	9.2204	125340000	13667000
O23654	O23654	V-type proton ATPase catalytic subunit A	VHA-A	sp|O23654|VATA_ARATH V-type proton ATPase catalytic subunit A OS=Arabidopsis thaliana OX=3702 GN=VHA-A PE=1 SV=1	1	4	4	4	9	68.812	623	24.975	261430000	2939000
Q8L4A7;O23708	Q8L4A7;O23708	Proteasome subunit alpha type-2-B;Proteasome subunit alpha type-2-A	PAB2;PAB1	sp|Q8L4A7|PSA2B_ARATH Proteasome subunit alpha type-2-B OS=Arabidopsis thaliana OX=3702 GN=PAB2 PE=1 SV=1;sp|O23708|PSA2A_ARATH Proteasome subunit alpha type-2-A OS=Arabidopsis thaliana OX=3702 GN=PAB1 PE=1 SV=1	2	4	4	4	27.7	25.733	235	34.825	909240000	9360600
O23710;Q7DLS1	O23710;Q7DLS1	Proteasome subunit beta type-7-A;Proteasome subunit beta type-7-B	PBB1;PBB2	sp|O23710|PSB7A_ARATH Proteasome subunit beta type-7-A OS=Arabidopsis thaliana OX=3702 GN=PBB1 PE=1 SV=2;sp|Q7DLS1|PSB7B_ARATH Proteasome subunit beta type-7-B OS=Arabidopsis thaliana OX=3702 GN=PBB2 PE=1 SV=2	2	1	1	1	5.1	29.555	273	2.3424	39399000	2626600
O23712;P34066	O23712;P34066	Proteasome subunit alpha type-1-B;Proteasome subunit alpha type-1-A	PAF2;PAF1	sp|O23712|PSA1B_ARATH Proteasome subunit alpha type-1-B OS=Arabidopsis thaliana OX=3702 GN=PAF2 PE=1 SV=2;sp|P34066|PSA1A_ARATH Proteasome subunit alpha type-1-A OS=Arabidopsis thaliana OX=3702 GN=PAF1 PE=1 SV=3	2	4	4	4	13.7	30.41	277	10.05	81137000	3291300
O23714;O24633	O23714	Proteasome subunit beta type-2-A	PBD1	sp|O23714|PSB2A_ARATH Proteasome subunit beta type-2-A OS=Arabidopsis thaliana OX=3702 GN=PBD1 PE=1 SV=1	2	5	5	5	18.1	22.54	204	4.8617	333740000	22420000
O23715	O23715	Proteasome subunit alpha type-3	PAG1	sp|O23715|PSA3_ARATH Proteasome subunit alpha type-3 OS=Arabidopsis thaliana OX=3702 GN=PAG1 PE=1 SV=2	1	2	2	2	10.4	27.377	249	3.9667	340550000	8732700
Q9LIP2;O23717	Q9LIP2;O23717	Proteasome subunit beta type-5-B;Proteasome subunit beta type-5-A	PBE2;PBE1	sp|Q9LIP2|PSB5B_ARATH Proteasome subunit beta type-5-B OS=Arabidopsis thaliana OX=3702 GN=PBE2 PE=1 SV=1;sp|O23717|PSB5A_ARATH Proteasome subunit beta type-5-A OS=Arabidopsis thaliana OX=3702 GN=PBE1 PE=1 SV=1	2	3	3	3	13.9	29.485	273	38.405	143150000	3422900
P30186;O24616	P30186;O24616	Proteasome subunit alpha type-7-A;Proteasome subunit alpha type-7-B	PAD1;PAD2	sp|P30186|PSA7A_ARATH Proteasome subunit alpha type-7-A OS=Arabidopsis thaliana OX=3702 GN=PAD1 PE=1 SV=1;sp|O24616|PSA7B_ARATH Proteasome subunit alpha type-7-B OS=Arabidopsis thaliana OX=3702 GN=PAD2 PE=1 SV=2	2	5	5	5	21.2	27.337	250	22.142	586960000	14658000
P51430;O48549	P51430;O48549	40S ribosomal protein S6-2;40S ribosomal protein S6-1	RPS6B;RPS6A	sp|P51430|RS62_ARATH 40S ribosomal protein S6-2 OS=Arabidopsis thaliana OX=3702 GN=RPS6B PE=1 SV=3;sp|O48549|RS61_ARATH 40S ribosomal protein S6-1 OS=Arabidopsis thaliana OX=3702 GN=RPS6A PE=1 SV=2	2	3	3	3	13.7	28.162	249	4.4316	278590000	18573000
O48741	O48741	Protochlorophyllide reductase C, chloroplastic	PORC	sp|O48741|PORC_ARATH Protochlorophyllide reductase C, chloroplastic OS=Arabidopsis thaliana OX=3702 GN=PORC PE=1 SV=1	1	1	1	1	6.2	43.882	401	7.2208	23584000	842270
O48791	O48791	Stomatal closure-related actin-binding protein 1	SCAB1	sp|O48791|SCAB1_ARATH Stomatal closure-related actin-binding protein 1 OS=Arabidopsis thaliana OX=3702 GN=SCAB1 PE=1 SV=1	1	1	1	1	1.6	55.418	496	1.0404	0	0
Q39024;Q9M021;Q9LFH9;Q9LYX1;Q9FIF0;Q9SR87;Q66GN2;Q9M020;Q9FHG4;Q9LXA5;Q9M345;Q9LSL5;O80939;O81292;Q9FIF1;Q9FG33;O48837	Q39024;Q9M021;Q9LFH9;Q9LYX1;Q9FIF0;Q9SR87;Q66GN2;Q9M020;Q9FHG4;Q9LXA5;Q9M345;Q9LSL5;O80939;O81292;Q9FIF1;Q9FG33;O48837	Mitogen-activated protein kinase 4;L-type lectin-domain containing receptor kinase VI.2;L-type lectin-domain containing receptor kinase VIII.1;L-type lectin-domain containing receptor kinase VIII.2;Putative L-type lectin-domain containing receptor kinase II.2;Probable L-type lectin-domain containing receptor kinase VI.1;Lectin-domain containing receptor kinase VI.4;Lectin-domain containing recept…	MPK4;LECRK62;LECRK81;LECRK82;LECRK22;LECRK61;LECRK64;LECRK63;LECRKS7;LECRK91;LECRK42;LECRK92;LECRK41;LECRK43;LECRK21;LECRKS5;LECRKS2	sp|Q39024|MPK4_ARATH Mitogen-activated protein kinase 4 OS=Arabidopsis thaliana OX=3702 GN=MPK4 PE=1 SV=2;sp|Q9M021|LRK62_ARATH L-type lectin-domain containing receptor kinase VI.2 OS=Arabidopsis thaliana OX=3702 GN=LECRK62 PE=2 SV=1;sp|Q9LFH9|LRK81_ARATH	17	1	1	1	2.1	42.851	376	2.9333	15067000	627800
O49484	O49484	SKP1-like protein 11	ASK11	sp|O49484|ASK11_ARATH SKP1-like protein 11 OS=Arabidopsis thaliana OX=3702 GN=ASK11 PE=1 SV=1	1	1	1	1	9.9	17.288	152	2.2661	30732000	4390300
Q9LRS0;Q9LRR9;O49506	Q9LRS0;Q9LRR9;O49506	Peroxisomal (S)-2-hydroxy-acid oxidase GLO2;Peroxisomal (S)-2-hydroxy-acid oxidase GLO1;Peroxisomal (S)-2-hydroxy-acid oxidase GLO5	GLO2;GLO1;GLO5	sp|Q9LRS0|GLO2_ARATH Glycolate oxidase 2 OS=Arabidopsis thaliana OX=3702 GN=GLO2 PE=1 SV=1;sp|Q9LRR9|GLO1_ARATH Glycolate oxidase 1 OS=Arabidopsis thaliana OX=3702 GN=GLO1 PE=1 SV=1;sp|O49506|GLO5_ARATH Glycolate oxidase 3 OS=Arabidopsis thaliana OX=3702 G	3	1	1	1	2.7	40.306	367	1.2605	14809000	592370
O49596	O49596	High mobility group B protein 2	HMGB2	sp|O49596|HMGB2_ARATH High mobility group B protein 2 OS=Arabidopsis thaliana OX=3702 GN=HMGB2 PE=1 SV=1	1	1	1	1	9.7	15.981	144	1.749	115020000	2390700
Q8LD38;O49636;Q8L7H8	Q8LD38;O49636;Q8L7H8	Mitochondrial pyruvate carrier 3;Mitochondrial pyruvate carrier 4;Mitochondrial pyruvate carrier 2	MPC3;MPC4;MPC2	sp|Q8LD38|MPC3_ARATH Mitochondrial pyruvate carrier 3 OS=Arabidopsis thaliana OX=3702 GN=MPC3 PE=2 SV=1;sp|O49636|MPC4_ARATH Mitochondrial pyruvate carrier 4 OS=Arabidopsis thaliana OX=3702 GN=MPC4 PE=3 SV=1;sp|Q8L7H8|MPC2_ARATH Mitochondrial pyruvate carr	3	1	1	1	9.3	12.181	108	1.2924	8749100	1249900
O50008;Q9SRV5;Q0WNZ5	O50008;Q9SRV5;Q0WNZ5	5-methyltetrahydropteroyltriglutamate--homocysteine methyltransferase 1;5-methyltetrahydropteroyltriglutamate--homocysteine methyltransferase 2;5-methyltetrahydropteroyltriglutamate--homocysteine methyltransferase 3, chloroplastic	MS1;MS2;MS3	sp|O50008|METE1_ARATH 5-methyltetrahydropteroyltriglutamate--homocysteine methyltransferase 1 OS=Arabidopsis thaliana OX=3702 GN=MS1 PE=1 SV=1;sp|Q9SRV5|METE2_ARATH 5-methyltetrahydropteroyltriglutamate--homocysteine methyltransferase 2 OS=Arabidopsis thal	3	2	2	2	2.5	84.356	765	2.3658	257230000	5249500
Q9SRI1;O64740	Q9SRI1;O64740	Protein transport protein SEC13 homolog A;Protein transport protein SEC13 homolog B	SEC13A;SEC13B	sp|Q9SRI1|SC13A_ARATH Protein transport protein SEC13 homolog A OS=Arabidopsis thaliana OX=3702 GN=SEC13A PE=1 SV=1;sp|O64740|SC13B_ARATH Protein transport protein SEC13 homolog B OS=Arabidopsis thaliana OX=3702 GN=SEC13B PE=1 SV=1	2	1	1	1	4	32.63	302	1.1377	156430000	9201800
O64948	O64948	Lon protease homolog 2, peroxisomal	LON2	sp|O64948|LONP2_ARATH Lon protease homolog 2, peroxisomal OS=Arabidopsis thaliana OX=3702 GN=LON2 PE=2 SV=1	1	2	2	2	1.8	97.861	888	1.5246	56757000	945940
O65202	O65202	Peroxisomal acyl-coenzyme A oxidase 1	ACX1	sp|O65202|ACOX1_ARATH Peroxisomal acyl-coenzyme A oxidase 1 OS=Arabidopsis thaliana OX=3702 GN=ACX1 PE=1 SV=1	1	4	4	2	6.2	74.301	664	6.4436	1070600000	23045000
O65378	O65378	1-aminocyclopropane-1-carboxylate oxidase 3		sp|O65378|ACCO3_ARATH 1-aminocyclopropane-1-carboxylate oxidase 3 OS=Arabidopsis thaliana OX=3702 GN=At1g12010 PE=1 SV=1	1	1	1	1	4.1	36.531	320	2.3111	58883000	4205900
O65396	O65396	Aminomethyltransferase, mitochondrial	GDCST	sp|O65396|GCST_ARATH Aminomethyltransferase, mitochondrial OS=Arabidopsis thaliana OX=3702 GN=GDCST PE=2 SV=1	1	1	1	1	4.7	44.444	408	0.84986	26806000	1116900
O65502	O65502		F23E12.190	sp|O65502|HC244_ARATH Protein HIGH CHLOROPHYLL FLUORESCENCE PHENOTYPE 244, chloroplastic OS=Arabidopsis thaliana OX=3702 GN=HCF244 PE=1 SV=1	1	2	2	2	4.3	43.723	395	2.6348	18632000	665430
O65719;Q9S9N1	O65719	Heat shock 70 kDa protein 3	HSP70-3	sp|O65719|HSP7C_ARATH Heat shock 70 kDa protein 3 OS=Arabidopsis thaliana OX=3702 GN=HSP70-3 PE=1 SV=1	2	13	4	3	23.1	71.147	649	12.482	214090000	2371900
O80439	O80439	30S ribosomal protein S31, chloroplastic	RPS31	sp|O80439|RR31_ARATH 30S ribosomal protein S31, chloroplastic OS=Arabidopsis thaliana OX=3702 GN=RPS31 PE=1 SV=1	1	1	1	1	9.3	12.783	118	3.9715	0	0
Q9LV79;Q9SID8;Q9LFT9;O80501;Q9SMR4	Q9LV79;Q9SID8;Q9LFT9;O80501;Q9SMR4	Ras-related protein RABH1a;Ras-related protein RABH1d;Ras-related protein RABH1e;Ras-related protein RABH1b;Ras-related protein RABH1c	RABH1A;RABH1D;RABH1E;RABH1B;RABH1C	sp|Q9LV79|RAH1A_ARATH Ras-related protein RABH1a OS=Arabidopsis thaliana OX=3702 GN=RABH1A PE=3 SV=1;sp|Q9SID8|RAH1D_ARATH Ras-related protein RABH1d OS=Arabidopsis thaliana OX=3702 GN=RABH1D PE=3 SV=1;sp|Q9LFT9|RAH1E_ARATH Ras-related protein RABH1e OS=Ar	5	1	1	1	5.3	23.12	206	2.6111	11818000	695180
Q9SF53;O80626	Q9SF53;O80626	60S ribosomal protein L35-1;60S ribosomal protein L35-2	RPL35A;RPL35B	sp|Q9SF53|RL351_ARATH 60S ribosomal protein L35-1 OS=Arabidopsis thaliana OX=3702 GN=RPL35A PE=2 SV=1;sp|O80626|RL352_ARATH 60S ribosomal protein L35-2 OS=Arabidopsis thaliana OX=3702 GN=RPL35B PE=2 SV=1	2	2	2	2	7.3	14.285	123	1.7312	55808000	6430900
O80796	O80796	Membrane-associated protein VIPP1, chloroplastic	VIPP1	sp|O80796|VIPP1_ARATH Membrane-associated protein VIPP1, chloroplastic OS=Arabidopsis thaliana OX=3702 GN=VIPP1 PE=1 SV=1	1	1	1	1	3.3	36.392	330	8.5408	30567000	1389400
Q9LZ57;Q9M352;O80929	Q9LZ57;Q9M352;O80929	60S ribosomal protein L36-3;60S ribosomal protein L36-2;60S ribosomal protein L36-1	RPL36C;RPL36B;RPL36A	sp|Q9LZ57|RL363_ARATH 60S ribosomal protein L36-3 OS=Arabidopsis thaliana OX=3702 GN=RPL36C PE=3 SV=1;sp|Q9M352|RL362_ARATH 60S ribosomal protein L36-2 OS=Arabidopsis thaliana OX=3702 GN=RPL36B PE=3 SV=1;sp|O80929|RL361_ARATH 60S ribosomal protein L36-1 OS	3	3	3	3	10.2	12.189	108	2.709	74492000	7638000
Q94B78;O80988	Q94B78;O80988	Glycine dehydrogenase (decarboxylating) 1, mitochondrial;Glycine dehydrogenase (decarboxylating) 2, mitochondrial	GLDP1;GLDP2	sp|Q94B78|GCSP1_ARATH Glycine dehydrogenase (decarboxylating) 1, mitochondrial OS=Arabidopsis thaliana OX=3702 GN=GLDP1 PE=1 SV=2;sp|O80988|GCSP2_ARATH Glycine dehydrogenase (decarboxylating) 2, mitochondrial OS=Arabidopsis thaliana OX=3702 GN=GLDP2 PE=1 S	2	1	1	1	1.1	112.92	1037	1.7913	98851000	1977000
O81027	O81027	Hydroxymethylglutaryl-CoA lyase, mitochondrial	HMGCL	sp|O81027|HMGCL_ARATH Hydroxymethylglutaryl-CoA lyase, mitochondrial OS=Arabidopsis thaliana OX=3702 GN=HMGCL PE=1 SV=2	1	2	2	2	4.5	50.576	468	0.8538	317370000	10944000
O81146	O81146	Proteasome subunit alpha type-6-A	PAA1	sp|O81146|PSA6A_ARATH Proteasome subunit alpha type-6-A OS=Arabidopsis thaliana OX=3702 GN=PAA1 PE=1 SV=2	1	4	2	2	16.7	27.294	246	2.9281	252050000	797810
O81147	O81147	Proteasome subunit alpha type-6-B	PAA2	sp|O81147|PSA6B_ARATH Proteasome subunit alpha type-6-B OS=Arabidopsis thaliana OX=3702 GN=PAA2 PE=1 SV=1	1	4	4	2	15.4	27.35	246	4.9346	463120000	21348000
Q42134;O81149	Q42134;O81149	Proteasome subunit alpha type-5-B;Proteasome subunit alpha type-5-A	PAE2;PAE1	sp|Q42134|PSA5B_ARATH Proteasome subunit alpha type-5-B OS=Arabidopsis thaliana OX=3702 GN=PAE2 PE=1 SV=2;sp|O81149|PSA5A_ARATH Proteasome subunit alpha type-5-A OS=Arabidopsis thaliana OX=3702 GN=PAE1 PE=1 SV=1	2	6	6	6	21.9	25.977	237	34.991	795000000	42075000
Q9XI05;O81153	Q9XI05;O81153	Proteasome subunit beta type-3-A;Proteasome subunit beta type-3-B	PBC1;PBC2	sp|Q9XI05|PSB3A_ARATH Proteasome subunit beta type-3-A OS=Arabidopsis thaliana OX=3702 GN=PBC1 PE=1 SV=2;sp|O81153|PSB3B_ARATH Proteasome subunit beta type-3-B OS=Arabidopsis thaliana OX=3702 GN=PBC2 PE=1 SV=1	2	1	1	1	9.3	22.798	204	4.5116	19766000	1976600
O81825	O81825	Probable disease resistance protein At4g27220		sp|O81825|DRL28_ARATH Probable disease resistance protein At4g27220 OS=Arabidopsis thaliana OX=3702 GN=At4g27220 PE=2 SV=1	1	1	1	1	1	103.91	919	0.99062	29092000	581850
O81852	O81852	Bifunctional aspartokinase/homoserine dehydrogenase 2, chloroplastic;Aspartokinase;Homoserine dehydrogenase	AKHSDH2	sp|O81852|AKH2_ARATH Bifunctional aspartokinase/homoserine dehydrogenase 2, chloroplastic OS=Arabidopsis thaliana OX=3702 GN=AKHSDH2 PE=1 SV=1	1	1	1	1	0.8	100.25	916	0.88009	0	0
O82089	O82089	Copper transport protein CCH	CCH	sp|O82089|CCH_ARATH Copper transport protein CCH OS=Arabidopsis thaliana OX=3702 GN=CCH PE=1 SV=1	1	2	2	2	23.1	12.971	121	2.3521	55371000	5537100
O82399	O82399	Probable malate dehydrogenase, glyoxysomal		sp|O82399|MDHX1_ARATH Malate dehydrogenase 1, peroxisomal OS=Arabidopsis thaliana OX=3702 GN=PMDH1 PE=1 SV=1	1	1	1	1	5.4	37.465	354	1.8532	14017000	700830
Q9LXJ0;O82533	Q9LXJ0;O82533	Cell division protein FtsZ homolog 2-2, chloroplastic;Cell division protein FtsZ homolog 2-1, chloroplastic	FTSZ2-2;FTSZ2-1	sp|Q9LXJ0|FTZ22_ARATH Cell division protein FtsZ homolog 2-2, chloroplastic OS=Arabidopsis thaliana OX=3702 GN=FTSZ2-2 PE=1 SV=1;sp|O82533|FTZ21_ARATH Cell division protein FtsZ homolog 2-1, chloroplastic OS=Arabidopsis thaliana OX=3702 GN=FTSZ2-1 PE=1 SV=	2	2	2	2	7.8	50.317	473	6.9961	24112000	1096000
Q9FFT4;O82647	Q9FFT4;O82647	Pyruvate decarboxylase 2;Pyruvate decarboxylase 1	PDC2;PDC1	sp|Q9FFT4|PDC2_ARATH Pyruvate decarboxylase 2 OS=Arabidopsis thaliana OX=3702 GN=PDC2 PE=2 SV=1;sp|O82647|PDC1_ARATH Pyruvate decarboxylase 1 OS=Arabidopsis thaliana OX=3702 GN=PDC1 PE=2 SV=1	2	1	1	1	2	65.817	607	0.82507	7664300	348380
O82660	O82660	Photosystem II stability/assembly factor HCF136, chloroplastic	HCF136	sp|O82660|P2SAF_ARATH Photosystem II stability/assembly factor HCF136, chloroplastic OS=Arabidopsis thaliana OX=3702 GN=HCF136 PE=1 SV=1	1	1	1	1	2.5	44.103	403	1.2075	15722000	582310
Q9ZPX5;O82663	Q9ZPX5;O82663	Succinate dehydrogenase [ubiquinone] flavoprotein subunit 2, mitochondrial;Succinate dehydrogenase [ubiquinone] flavoprotein subunit 1, mitochondrial	SDH1-2;SDH1-1	sp|Q9ZPX5|SDHA2_ARATH Succinate dehydrogenase [ubiquinone] flavoprotein subunit 2, mitochondrial OS=Arabidopsis thaliana OX=3702 GN=SDH1-2 PE=1 SV=1;sp|O82663|SDHA1_ARATH Succinate dehydrogenase [ubiquinone] flavoprotein subunit 1, mitochondrial OS=Arabido	2	2	2	2	4.4	69.363	632	4.8156	19899000	585260
P0C2G4	P0C2G4	F-box/kelch-repeat protein At4g19865		sp|P0C2G4|FBK84_ARATH F-box/kelch-repeat protein At4g19865 OS=Arabidopsis thaliana OX=3702 GN=At4g19865 PE=4 SV=1	1	1	1	1	3.6	44.241	393	0.87708	0	0
P0C8S1	P0C8S1	Probable disease resistance RPP8-like protein 2	RPP8L2	sp|P0C8S1|RP8L2_ARATH Probable disease resistance RPP8-like protein 2 OS=Arabidopsis thaliana OX=3702 GN=RPP8L2 PE=3 SV=1	1	1	1	1	1.2	104.06	906	0.88204	7927100	132120
Q39258;Q9C9Z8;P0CAN7	Q39258;Q9C9Z8;P0CAN7	V-type proton ATPase subunit E1;V-type proton ATPase subunit E2;V-type proton ATPase subunit E3	VHA-E1;VHA-E2;VHA-E3	sp|Q39258|VATE1_ARATH V-type proton ATPase subunit E1 OS=Arabidopsis thaliana OX=3702 GN=VHA-E1 PE=1 SV=2;sp|Q9C9Z8|VATE2_ARATH V-type proton ATPase subunit E2 OS=Arabidopsis thaliana OX=3702 GN=VHA-E2 PE=2 SV=1;sp|P0CAN7|VATE3_ARATH V-type proton ATPase s	3	1	1	1	4.3	26.06	230	2.3404	0	0
Q9M1P5;Q6ID97;Q9LYJ3;Q9LQC8;P36397;P0DH91	Q9M1P5;Q6ID97;Q9LYJ3;Q9LQC8;P36397;P0DH91	ADP-ribosylation factor 2-A;ADP-ribosylation factor 1;ADP-ribosylation factor 2-B	T17J13.250;ARFA1F;T15N1_160;ARF2-A;ARF1;ARF2-B	tr|Q9M1P5|Q9M1P5_ARATH ADP-ribosylation factor OS=Arabidopsis thaliana OX=3702 GN=T17J13.250 PE=1 SV=1;tr|Q6ID97|Q6ID97_ARATH ADP-ribosylation factor OS=Arabidopsis thaliana OX=3702 GN=ARFA1F PE=2 SV=1;tr|Q9LYJ3|Q9LYJ3_ARATH ADP-ribosylation factor OS=Arab	6	1	1	1	5.5	20.607	181	0.85247	6479000	589000
Q682T9;Q03509;P59220;P0DH98;P0DH97;P0DH96;P0DH95	Q682T9;Q03509;P59220;P0DH98;P0DH97;P0DH96;P0DH95	Calmodulin-5;Calmodulin-6;Calmodulin-7;Calmodulin-3;Calmodulin-2;Calmodulin-4;Calmodulin-1	CAM5;CAM6;CAM7;CAM3;CAM2;CAM4;CAM1	sp|Q682T9|CALM5_ARATH Calmodulin-5 OS=Arabidopsis thaliana OX=3702 GN=CAM5 PE=1 SV=1;sp|Q03509|CALM6_ARATH Calmodulin-6 OS=Arabidopsis thaliana OX=3702 GN=CAM6 PE=1 SV=2;sp|P59220|CALM7_ARATH Calmodulin-7 OS=Arabidopsis thaliana OX=3702 GN=CAM7 PE=1 SV=2;s	7	7	7	7	63.1	16.819	149	60.912	723330000	35985000
Q8W4H7;Q8GTY0;Q0WL56;P0DH99	Q8W4H7;Q8GTY0;Q0WL56;P0DH99	Elongation factor 1-alpha 2;Elongation factor 1-alpha 4;Elongation factor 1-alpha 3;Elongation factor 1-alpha 1	A2;A4;A3;A1	sp|Q8W4H7|EF1A2_ARATH Elongation factor 1-alpha 2 OS=Arabidopsis thaliana OX=3702 GN=A2 PE=1 SV=2;sp|Q8GTY0|EF1A4_ARATH Elongation factor 1-alpha 4 OS=Arabidopsis thaliana OX=3702 GN=A4 PE=1 SV=2;sp|Q0WL56|EF1A3_ARATH Elongation factor 1-alpha 3 OS=Arabido	4	8	8	8	20	49.502	449	19.532	1488500000	45112000
P10896	P10896	Ribulose bisphosphate carboxylase/oxygenase activase, chloroplastic	RCA	sp|P10896|RCA_ARATH Ribulose bisphosphate carboxylase/oxygenase activase, chloroplastic OS=Arabidopsis thaliana OX=3702 GN=RCA PE=1 SV=2	1	5	5	5	12.7	51.981	474	39.011	591240000	8669600
P11139	P11139	Tubulin alpha-1 chain	TUBA1	sp|P11139|TBA1_ARATH Tubulin alpha-1 chain OS=Arabidopsis thaliana OX=3702 GN=TUBA1 PE=2 SV=1	1	6	1	1	27.3	49.8	450	2.189	55758000	2138600
P11574;Q8W4E2	P11574;Q8W4E2	V-type proton ATPase subunit B1;V-type proton ATPase subunit B3	VHA-B1;VHA-B3	sp|P11574|VATB1_ARATH V-type proton ATPase subunit B1 OS=Arabidopsis thaliana OX=3702 GN=VHA-B1 PE=2 SV=2;sp|Q8W4E2|VATB3_ARATH V-type proton ATPase subunit B3 OS=Arabidopsis thaliana OX=3702 GN=VHA-B3 PE=2 SV=1	2	9	9	2	23.7	54.107	486	33.761	270860000	7854200
P12411	P12411	Tubulin beta-1 chain	TUBB1	sp|P12411|TBB1_ARATH Tubulin beta-1 chain OS=Arabidopsis thaliana OX=3702 GN=TUBB1 PE=2 SV=1	1	14	1	1	31.8	50.217	447	15.78	0	0
P42497;P14713	P42497;P14713	Phytochrome D;Phytochrome B	PHYD;PHYB	sp|P42497|PHYD_ARATH Phytochrome D OS=Arabidopsis thaliana OX=3702 GN=PHYD PE=1 SV=2;sp|P14713|PHYB_ARATH Phytochrome B OS=Arabidopsis thaliana OX=3702 GN=PHYB PE=1 SV=1	2	1	1	1	0.9	129.27	1164	1.8291	29861000	414730
Q5XF33;P16127	Q5XF33;P16127	Magnesium-chelatase subunit ChlI-2, chloroplastic;Magnesium-chelatase subunit ChlI-1, chloroplastic	CHLI2;CHLI1	sp|Q5XF33|CHLI2_ARATH Magnesium-chelatase subunit ChlI-2, chloroplastic OS=Arabidopsis thaliana OX=3702 GN=CHLI2 PE=1 SV=1;sp|P16127|CHLI1_ARATH Magnesium-chelatase subunit ChlI-1, chloroplastic OS=Arabidopsis thaliana OX=3702 GN=CHLI1 PE=1 SV=1	2	3	3	3	10	46.097	418	9.7155	112620000	332100
P17094;P22738	P17094;P22738	60S ribosomal protein L3-1;60S ribosomal protein L3-2	ARP1;ARP2	sp|P17094|RL31_ARATH 60S ribosomal protein L3-1 OS=Arabidopsis thaliana OX=3702 GN=ARP1 PE=1 SV=5;sp|P22738|RL32_ARATH 60S ribosomal protein L3-2 OS=Arabidopsis thaliana OX=3702 GN=ARP2 PE=2 SV=4	2	4	4	4	7.5	44.559	389	3.6082	119100000	3805500
P17745	P17745	Elongation factor Tu, chloroplastic	TUFA	sp|P17745|EFTU_ARATH Elongation factor Tu, chloroplastic OS=Arabidopsis thaliana OX=3702 GN=TUFA PE=1 SV=1	1	8	8	7	17.6	51.63	476	28.021	1356100000	5344600
P18616	P18616	DNA-directed RNA polymerase II subunit 1	NRPB1	sp|P18616|NRPB1_ARATH DNA-directed RNA polymerase II subunit RPB1 OS=Arabidopsis thaliana OX=3702 GN=NRPB1 PE=1 SV=3	1	1	1	1	0.5	204.62	1839	1.4012	16997000	171690
P19366	P19366	ATP synthase subunit beta, chloroplastic	atpB	sp|P19366|ATPB_ARATH ATP synthase subunit beta, chloroplastic OS=Arabidopsis thaliana OX=3702 GN=atpB PE=1 SV=2	1	7	7	7	18.1	53.933	498	37.224	313740000	10822000
P19456;P20649;Q43128;Q9M2A0;Q9SJB3;P20431;Q9SH76	P19456;P20649	ATPase 2, plasma membrane-type;ATPase 1, plasma membrane-type	AHA2;AHA1	sp|P19456|PMA2_ARATH ATPase 2, plasma membrane-type OS=Arabidopsis thaliana OX=3702 GN=AHA2 PE=1 SV=2;sp|P20649|PMA1_ARATH ATPase 1, plasma membrane-type OS=Arabidopsis thaliana OX=3702 GN=AHA1 PE=1 SV=3	7	3	3	2	3.8	104.4	948	6.1479	233410000	3270000
P21218;Q42536	P21218;Q42536	Protochlorophyllide reductase B, chloroplastic;Protochlorophyllide reductase A, chloroplastic	PORB;PORA	sp|P21218|PORB_ARATH Protochlorophyllide reductase B, chloroplastic OS=Arabidopsis thaliana OX=3702 GN=PORB PE=1 SV=3;sp|Q42536|PORA_ARATH Protochlorophyllide reductase A, chloroplastic OS=Arabidopsis thaliana OX=3702 GN=PORA PE=1 SV=2	2	2	2	2	6	43.359	401	3.636	96305000	3142100
P21238	P21238	Chaperonin 60 subunit alpha 1, chloroplastic	CPN60A1	sp|P21238|CPNA1_ARATH Chaperonin 60 subunit alpha 1, chloroplastic OS=Arabidopsis thaliana OX=3702 GN=CPN60A1 PE=1 SV=2	1	2	2	2	7	62.071	586	4.5808	114060000	3564300
P22954;Q9C7X7	P22954;Q9C7X7	Probable mediator of RNA polymerase II transcription subunit 37c;Heat shock 70 kDa protein 18	MED37D;HSP70-18	sp|P22954|HS702_ARATH Heat shock 70 kDa protein 2 OS=Arabidopsis thaliana OX=3702 GN=HSP70-2 PE=1 SV=2;sp|Q9C7X7|HSP7N_ARATH Heat shock 70 kDa protein 18 OS=Arabidopsis thaliana OX=3702 GN=HSP70-18 PE=2 SV=1	2	11	2	2	20.5	71.386	653	1.9256	51714000	1397700
Q9S841;P23321	Q9S841;P23321	Oxygen-evolving enhancer protein 1-2, chloroplastic;Oxygen-evolving enhancer protein 1-1, chloroplastic	PSBO2;PSBO1	sp|Q9S841|PSBO2_ARATH Oxygen-evolving enhancer protein 1-2, chloroplastic OS=Arabidopsis thaliana OX=3702 GN=PSBO2 PE=1 SV=1;sp|P23321|PSBO1_ARATH Oxygen-evolving enhancer protein 1-1, chloroplastic OS=Arabidopsis thaliana OX=3702 GN=PSBO1 PE=1 SV=2	2	1	1	1	3	35.019	331	1.999	69254000	2115100
P23686;P17562	P23686;P17562	S-adenosylmethionine synthase 1;S-adenosylmethionine synthase 2	SAM1;SAM2	sp|P23686|METK1_ARATH S-adenosylmethionine synthase 1 OS=Arabidopsis thaliana OX=3702 GN=SAM1 PE=1 SV=2;sp|P17562|METK2_ARATH S-adenosylmethionine synthase 2 OS=Arabidopsis thaliana OX=3702 GN=SAM2 PE=1 SV=1	2	7	7	2	25.7	43.158	393	46.686	889350000	24085000
P29517;P24636	P29517;P24636	Tubulin beta-9 chain;Tubulin beta-4 chain	TUBB9;TUBB4	sp|P29517|TBB9_ARATH Tubulin beta-9 chain OS=Arabidopsis thaliana OX=3702 GN=TUBB9 PE=1 SV=1;sp|P24636|TBB4_ARATH Tubulin beta-4 chain OS=Arabidopsis thaliana OX=3702 GN=TUBB4 PE=2 SV=2	2	14	1	0	30.6	49.657	444	10.058	55298000	2633200
P25696	P25696	Bifunctional enolase 2/transcriptional activator	ENO2	sp|P25696|ENO2_ARATH Bifunctional enolase 2/transcriptional activator OS=Arabidopsis thaliana OX=3702 GN=ENO2 PE=1 SV=1	1	2	2	2	5.2	47.719	444	2.657	86957000	2998500
P25697	P25697	Phosphoribulokinase, chloroplastic		sp|P25697|KPPR_ARATH Phosphoribulokinase, chloroplastic OS=Arabidopsis thaliana OX=3702 GN=At1g32060 PE=1 SV=1	1	1	1	1	3.5	44.463	395	0.8248	19057000	828550
P25819;Q96528	P25819;Q96528	Catalase-2;Catalase-1	CAT2;CAT1	sp|P25819|CATA2_ARATH Catalase-2 OS=Arabidopsis thaliana OX=3702 GN=CAT2 PE=1 SV=3;sp|Q96528|CATA1_ARATH Catalase-1 OS=Arabidopsis thaliana OX=3702 GN=CAT1 PE=1 SV=3	2	8	8	6	18.5	56.931	492	22.321	559930000	16701000
P25851	P25851	Fructose-1,6-bisphosphatase, chloroplastic	FBP	sp|P25851|F16P1_ARATH Fructose-1,6-bisphosphatase 1, chloroplastic OS=Arabidopsis thaliana OX=3702 GN=CFBP1 PE=1 SV=2	1	1	1	1	2.6	45.161	417	0.79577	7635600	363600
P25856	P25856	Glyceraldehyde-3-phosphate dehydrogenase GAPA1, chloroplastic	GAPA1	sp|P25856|G3PA1_ARATH Glyceraldehyde-3-phosphate dehydrogenase GAPA1, chloroplastic OS=Arabidopsis thaliana OX=3702 GN=GAPA1 PE=1 SV=3	1	18	18	1	34.3	42.489	396	175.59	13730000000	364310000
P25857	P25857	Glyceraldehyde-3-phosphate dehydrogenase GAPB, chloroplastic	GAPB	sp|P25857|G3PB_ARATH Glyceraldehyde-3-phosphate dehydrogenase GAPB, chloroplastic OS=Arabidopsis thaliana OX=3702 GN=GAPB PE=1 SV=2	1	14	7	7	26.6	47.659	447	34.564	3251800000	97211000
P25864	P25864	50S ribosomal protein L9, chloroplastic	RPL9	sp|P25864|RK9_ARATH 50S ribosomal protein L9, chloroplastic OS=Arabidopsis thaliana OX=3702 GN=RPL9 PE=2 SV=1	1	1	1	1	6.1	22.134	197	1.9192	2999200	249940
P42737;P27140	P42737;P27140	Beta carbonic anhydrase 2, chloroplastic;Beta carbonic anhydrase 1, chloroplastic	BCA2;BCA1	sp|P42737|BCA2_ARATH Beta carbonic anhydrase 2, chloroplastic OS=Arabidopsis thaliana OX=3702 GN=BCA2 PE=1 SV=3;sp|P27140|BCA1_ARATH Beta carbonic anhydrase 1, chloroplastic OS=Arabidopsis thaliana OX=3702 GN=BCA1 PE=1 SV=2	2	2	2	2	7.9	36.615	331	8.6462	2849000000	135050000
P27323	P27323	Heat shock protein 90-1	HSP90-1	sp|P27323|HS901_ARATH Heat shock protein 90-1 OS=Arabidopsis thaliana OX=3702 GN=HSP90-1 PE=1 SV=3	1	5	2	2	8.9	80.635	700	4.9788	99895000	341420
Q9FJF1;Q9LZD4;P28186;Q9SF91	Q9FJF1;Q9LZD4;P28186;Q9SF91	Ras-related protein RABE1d;Ras-related protein RABE1c;Ras-related protein RABE1e	At5g59840;RABE1D;RABE1C;RABE1E	tr|Q9FJF1|Q9FJF1_ARATH Putative GTP-binding protein ara-3 OS=Arabidopsis thaliana OX=3702 GN=MMN10.12 PE=1 SV=1;sp|Q9LZD4|RAE1D_ARATH Ras-related protein RABE1d OS=Arabidopsis thaliana OX=3702 GN=RABE1D PE=1 SV=1;sp|P28186|RAE1C_ARATH Ras-related protein R	4	2	2	2	10.6	23.834	216	1.3211	13300000	699990
P29197;Q8L7B5	P29197;Q8L7B5	Chaperonin CPN60, mitochondrial;Chaperonin CPN60-like 1, mitochondrial	CPN60	sp|P29197|CH60A_ARATH Chaperonin CPN60, mitochondrial OS=Arabidopsis thaliana OX=3702 GN=CPN60 PE=1 SV=2;sp|Q8L7B5|CH60B_ARATH Chaperonin CPN60-like 1, mitochondrial OS=Arabidopsis thaliana OX=3702 GN=At2g33210 PE=1 SV=1	2	2	2	2	4.2	61.28	577	2.7476	26707000	702810
P29514	P29514	Tubulin beta-6 chain	TUBB6	sp|P29514|TBB6_ARATH Tubulin beta-6 chain OS=Arabidopsis thaliana OX=3702 GN=TUBB6 PE=2 SV=1	1	14	2	1	30.5	50.585	449	6.7473	107830000	4688400
P29515	P29515	Tubulin beta-7 chain	TUBB7	sp|P29515|TBB7_ARATH Tubulin beta-7 chain OS=Arabidopsis thaliana OX=3702 GN=TUBB7 PE=2 SV=1	1	16	1	0	34.3	50.747	449	1.2798	82293000	3577900
P29516	P29516	Tubulin beta-8 chain	TUBB8	sp|P29516|TBB8_ARATH Tubulin beta-8 chain OS=Arabidopsis thaliana OX=3702 GN=TUBB8 PE=2 SV=2	1	17	17	1	37.6	50.606	449	115.24	1207700000	36650000
P31167	P31167	ADP,ATP carrier protein 1, mitochondrial	AAC1	sp|P31167|ADT1_ARATH ADP,ATP carrier protein 1, mitochondrial OS=Arabidopsis thaliana OX=3702 GN=AAC1 PE=1 SV=2	1	4	1	1	12.1	41.475	381	1.6771	21342000	820850
P34788	P34788	40S ribosomal protein S18	RPS18A	sp|P34788|RS18_ARATH 40S ribosomal protein S18 OS=Arabidopsis thaliana OX=3702 GN=RPS18C PE=1 SV=1	1	4	4	4	19.7	17.545	152	25.419	635850000	55213000
P45725;Q9SS45;P45724;P35510	P45725;Q9SS45;P45724;P35510	Phenylalanine ammonia-lyase 3;Phenylalanine ammonia-lyase 4;Phenylalanine ammonia-lyase 2;Phenylalanine ammonia-lyase 1	PAL3;PAL4;PAL2;PAL1	sp|P45725|PAL3_ARATH Phenylalanine ammonia-lyase 3 OS=Arabidopsis thaliana OX=3702 GN=PAL3 PE=1 SV=3;sp|Q9SS45|PAL4_ARATH Phenylalanine ammonia-lyase 4 OS=Arabidopsis thaliana OX=3702 GN=PAL4 PE=1 SV=1;sp|P45724|PAL2_ARATH Phenylalanine ammonia-lyase 2 OS=	4	2	2	2	4.2	76.24	694	4.6965	63464000	1511100
P36212;P36210	P36212;P36210	50S ribosomal protein L12-3, chloroplastic;50S ribosomal protein L12-1, chloroplastic	RPL12C;RPL12A	sp|P36212|RK123_ARATH 50S ribosomal protein L12-3, chloroplastic OS=Arabidopsis thaliana OX=3702 GN=RPL12C PE=2 SV=2;sp|P36210|RK121_ARATH 50S ribosomal protein L12-1, chloroplastic OS=Arabidopsis thaliana OX=3702 GN=RPL12A PE=2 SV=1	2	2	2	2	5.9	19.682	187	4.4829	122800000	11164000
P36428	P36428	Alanine--tRNA ligase	ALATS	sp|P36428|SYA_ARATH Alanine--tRNA ligase OS=Arabidopsis thaliana OX=3702 GN=ALATS PE=1 SV=3	1	1	1	1	1.2	110.49	1003	1.0447	71278000	1168500
P38666;Q42347	P38666;Q42347	60S ribosomal protein L24-2;60S ribosomal protein L24-1	RPL24B;RPL24A	sp|P38666|RL242_ARATH 60S ribosomal protein L24-2 OS=Arabidopsis thaliana OX=3702 GN=RPL24B PE=1 SV=2;sp|Q42347|RL241_ARATH 60S ribosomal protein L24-1 OS=Arabidopsis thaliana OX=3702 GN=RPL24A PE=1 SV=2	2	4	4	4	14.1	18.632	163	7.7864	442420000	44574000
P39207	P39207	Nucleoside diphosphate kinase 1	NDK1	sp|P39207|NDK1_ARATH Nucleoside diphosphate kinase 1 OS=Arabidopsis thaliana OX=3702 GN=NDK1 PE=1 SV=1	1	1	1	1	10.1	16.5	149	9.2507	85247000	5875500
P40941;O49447	P40941;O49447	ADP,ATP carrier protein 2, mitochondrial;ADP,ATP carrier protein 3, mitochondrial	AAC2;AAC3	sp|P40941|ADT2_ARATH ADP,ATP carrier protein 2, mitochondrial OS=Arabidopsis thaliana OX=3702 GN=AAC2 PE=1 SV=2;sp|O49447|ADT3_ARATH ADP,ATP carrier protein 3, mitochondrial OS=Arabidopsis thaliana OX=3702 GN=AAC3 PE=1 SV=1	2	6	6	3	15.1	41.745	385	9.924	279040000	6903700
P41127	P41127	60S ribosomal protein L13-1	RPL13B	sp|P41127|RL131_ARATH 60S ribosomal protein L13-1 OS=Arabidopsis thaliana OX=3702 GN=RPL13B PE=1 SV=1	1	3	3	3	13.1	23.767	206	7.7268	543920000	3397400
Q8H156;P41917;P41916	Q8H156;P41917;P41916	GTP-binding nuclear protein Ran-3;GTP-binding nuclear protein Ran-2;GTP-binding nuclear protein Ran-1	RAN3;RAN2;RAN1	sp|Q8H156|RAN3_ARATH GTP-binding nuclear protein Ran-3 OS=Arabidopsis thaliana OX=3702 GN=RAN3 PE=1 SV=2;sp|P41917|RAN2_ARATH GTP-binding nuclear protein Ran-2 OS=Arabidopsis thaliana OX=3702 GN=RAN2 PE=1 SV=3;sp|P41916|RAN1_ARATH GTP-binding nuclear prote	3	9	9	9	38.5	25.079	221	54.583	2008500000	55809000
Q9SIH0;Q9CAX6;P42036	Q9SIH0;Q9CAX6;P42036	40S ribosomal protein S14-1;40S ribosomal protein S14-2;40S ribosomal protein S14-3	RPS14A;RPS14B;RPS14C	sp|Q9SIH0|RS141_ARATH 40S ribosomal protein S14-1 OS=Arabidopsis thaliana OX=3702 GN=RPS14A PE=1 SV=1;sp|Q9CAX6|RS142_ARATH 40S ribosomal protein S14-2 OS=Arabidopsis thaliana OX=3702 GN=RPS14B PE=1 SV=1;sp|P42036|RS143_ARATH 40S ribosomal protein S14-3 OS	3	6	6	6	24	16.257	150	11.052	329840000	26568000
Q01525;Q96300;P46077;P42643;P42644;P42645;P48349;P48348;Q9S9Z8;P48347;Q96299;Q9C5W6	Q01525;Q96300;P46077;P42643;P42644;P42645	14-3-3-like protein GF14 omega;14-3-3-like protein GF14 nu;14-3-3-like protein GF14 phi;14-3-3-like protein GF14 chi;14-3-3-like protein GF14 psi;14-3-3-like protein GF14 upsilon	GRF2;GRF7;GRF4;GRF1;GRF3;GRF5	sp|Q01525|14332_ARATH 14-3-3-like protein GF14 omega OS=Arabidopsis thaliana OX=3702 GN=GRF2 PE=1 SV=2;sp|Q96300|14337_ARATH 14-3-3-like protein GF14 nu OS=Arabidopsis thaliana OX=3702 GN=GRF7 PE=1 SV=1;sp|P46077|14334_ARATH 14-3-3-like protein GF14 phi OS	12	3	3	3	13.9	29.161	259	6.0019	79910000	2091000
P42697;Q84XF3	P42697	Dynamin-related protein 1A	DRP1A	sp|P42697|DRP1A_ARATH Phragmoplastin DRP1A OS=Arabidopsis thaliana OX=3702 GN=DRP1A PE=1 SV=3	2	4	4	4	5.7	68.171	610	8.3745	232930000	2984300
P42791;Q940B0	P42791;Q940B0	60S ribosomal protein L18-2;60S ribosomal protein L18-3	RPL18B;RPL18C	sp|P42791|RL182_ARATH 60S ribosomal protein L18-2 OS=Arabidopsis thaliana OX=3702 GN=RPL18B PE=1 SV=2;sp|Q940B0|RL183_ARATH 60S ribosomal protein L18-3 OS=Arabidopsis thaliana OX=3702 GN=RPL18C PE=2 SV=1	2	2	2	2	11.8	20.925	187	13.545	0	0
P42795;P42794	P42795;P42794	60S ribosomal protein L11-1;60S ribosomal protein L11-2	RPL11A;RPL11B	sp|P42795|RL111_ARATH 60S ribosomal protein L11-1 OS=Arabidopsis thaliana OX=3702 GN=RPL11A PE=1 SV=2;sp|P42794|RL112_ARATH 60S ribosomal protein L11-2 OS=Arabidopsis thaliana OX=3702 GN=RPL11D PE=2 SV=2	2	6	6	6	29.7	20.831	182	17.293	233370000	7170000
P42798;Q9LX88;O80646	P42798;Q9LX88	40S ribosomal protein S15a-1;40S ribosomal protein S15a-4	RPS15AA;RPS15AD	sp|P42798|R15A1_ARATH 40S ribosomal protein S15a-1 OS=Arabidopsis thaliana OX=3702 GN=RPS15AF PE=2 SV=2;sp|Q9LX88|R15A4_ARATH 40S ribosomal protein S15a-4 OS=Arabidopsis thaliana OX=3702 GN=RPS15AD PE=2 SV=3	3	5	5	5	44.6	14.804	130	12.84	303400000	6716500
Q42522;P42799	Q42522;P42799	Glutamate-1-semialdehyde 2,1-aminomutase 2, chloroplastic;Glutamate-1-semialdehyde 2,1-aminomutase 1, chloroplastic	GSA2;GSA1	sp|Q42522|GSA2_ARATH Glutamate-1-semialdehyde 2,1-aminomutase 2, chloroplastic OS=Arabidopsis thaliana OX=3702 GN=GSA2 PE=1 SV=2;sp|P42799|GSA1_ARATH Glutamate-1-semialdehyde 2,1-aminomutase 1, chloroplastic OS=Arabidopsis thaliana OX=3702 GN=GSA1 PE=1 SV=	2	3	3	3	14.2	50.141	472	11.715	240900000	6435600
P43292;Q9FFP9;Q9C958;P43291	P43292;Q9FFP9;Q9C958;P43291	Serine/threonine-protein kinase SRK2G;Serine/threonine-protein kinase SRK2H;Serine/threonine-protein kinase SRK2B;Serine/threonine-protein kinase SRK2A	SRK2G;SRK2H;SRK2B;SRK2A	sp|P43292|SRK2G_ARATH Serine/threonine-protein kinase SRK2G OS=Arabidopsis thaliana OX=3702 GN=SRK2G PE=1 SV=2;sp|Q9FFP9|SRK2H_ARATH Serine/threonine-protein kinase SRK2H OS=Arabidopsis thaliana OX=3702 GN=SRK2H PE=1 SV=1;sp|Q9C958|SRK2B_ARATH Serine/threo	4	1	1	1	4.5	40.197	353	0.88247	20742000	864230
P46286;Q42064;Q4PSL7	P46286;Q42064	60S ribosomal protein L8-1;60S ribosomal protein L8-3	RPL8A;RPL8C	sp|P46286|RL81_ARATH 60S ribosomal protein L8-1 OS=Arabidopsis thaliana OX=3702 GN=RPL8A PE=1 SV=2;sp|Q42064|RL83_ARATH 60S ribosomal protein L8-3 OS=Arabidopsis thaliana OX=3702 GN=RPL8C PE=2 SV=2	3	8	8	8	28.3	27.859	258	13.787	615420000	13100000
P46643	P46643	Aspartate aminotransferase, mitochondrial	ASP1	sp|P46643|AAT1_ARATH Aspartate aminotransferase, mitochondrial OS=Arabidopsis thaliana OX=3702 GN=ASP1 PE=1 SV=1	1	3	3	3	9.5	47.757	430	6.0098	2308700000	3445200
P47999;Q43725	P47999;Q43725	Cysteine synthase, chloroplastic/chromoplastic;Cysteine synthase, mitochondrial	OASB;OASC	sp|P47999|CYSKP_ARATH Cysteine synthase, chloroplastic/chromoplastic OS=Arabidopsis thaliana OX=3702 GN=OASB PE=1 SV=2;sp|Q43725|CYSKM_ARATH Cysteine synthase, mitochondrial OS=Arabidopsis thaliana OX=3702 GN=OASC PE=1 SV=3	2	1	1	1	3.1	41.656	392	1.993	25249000	971120
P48421	P48421	Cytochrome P450 83A1	CYP83A1	sp|P48421|C83A1_ARATH Cytochrome P450 83A1 OS=Arabidopsis thaliana OX=3702 GN=CYP83A1 PE=1 SV=2	1	1	1	1	1.4	57.448	502	-2	0	0
P48641	P48641	Glutathione reductase, cytosolic		sp|P48641|GSHRC_ARATH Glutathione reductase, cytosolic OS=Arabidopsis thaliana OX=3702 GN=At3g24170 PE=1 SV=1	1	1	1	1	1.8	53.87	499	1.1502	0	0
P49107	P49107	Photosystem I reaction center subunit N, chloroplastic	PSAN	sp|P49107|PSAN_ARATH Photosystem I reaction center subunit N, chloroplastic OS=Arabidopsis thaliana OX=3702 GN=PSAN PE=1 SV=2	1	3	3	3	14	18.429	171	9.5274	1678100000	186450000
P49201;Q9SF35	P49201;Q9SF35	40S ribosomal protein S23-2;40S ribosomal protein S23-1	RPS23B;RPS23A	sp|P49201|RS232_ARATH 40S ribosomal protein S23-2 OS=Arabidopsis thaliana OX=3702 GN=RPS23B PE=2 SV=2;sp|Q9SF35|RS231_ARATH 40S ribosomal protein S23-1 OS=Arabidopsis thaliana OX=3702 GN=RPS23A PE=2 SV=2	2	3	3	3	28.9	15.735	142	3.2894	236420000	19194000
Q93VH9;Q8VYK6;P49204	Q93VH9;Q8VYK6;P49204	40S ribosomal protein S4-1;40S ribosomal protein S4-3;40S ribosomal protein S4-2	RPS4A;RPS4D;RPS4B	sp|Q93VH9|RS41_ARATH 40S ribosomal protein S4-1 OS=Arabidopsis thaliana OX=3702 GN=RPS4A PE=2 SV=1;sp|Q8VYK6|RS43_ARATH 40S ribosomal protein S4-3 OS=Arabidopsis thaliana OX=3702 GN=RPS4D PE=2 SV=2;sp|P49204|RS42_ARATH 40S ribosomal protein S4-2 OS=Arabido	3	4	4	4	16.5	29.802	261	18.72	205790000	8122500
Q9SQZ1;Q9SJ36;Q9LZ17;P49205	Q9SQZ1;Q9SJ36;Q9LZ17;P49205	40S ribosomal protein S17-3;40S ribosomal protein S17-2;40S ribosomal protein S17-4;40S ribosomal protein S17-1	RPS17C;RPS17B;RPS17D;RPS17A	sp|Q9SQZ1|RS173_ARATH 40S ribosomal protein S17-3 OS=Arabidopsis thaliana OX=3702 GN=RPS17C PE=2 SV=3;sp|Q9SJ36|RS172_ARATH 40S ribosomal protein S17-2 OS=Arabidopsis thaliana OX=3702 GN=RPS17B PE=2 SV=3;sp|Q9LZ17|RS174_ARATH 40S ribosomal protein S17-4 OS	4	1	1	1	8.6	16.036	140	1.5881	105290000	6063200
P49209;Q9SZX9	P49209;Q9SZX9	60S ribosomal protein L9-1;60S ribosomal protein L9-2	RPL9B;RPL9D	sp|P49209|RL91_ARATH 60S ribosomal protein L9-1 OS=Arabidopsis thaliana OX=3702 GN=RPL9C PE=1 SV=3;sp|Q9SZX9|RL92_ARATH 60S ribosomal protein L9-2 OS=Arabidopsis thaliana OX=3702 GN=RPL9D PE=2 SV=1	2	3	3	3	14.4	22.017	194	7.0206	261630000	11751000
Q8LBI1;P49227	Q8LBI1;P49227	60S ribosomal protein L5-1;60S ribosomal protein L5-2	ATL5;RPL5B	sp|Q8LBI1|RL51_ARATH 60S ribosomal protein L5-1 OS=Arabidopsis thaliana OX=3702 GN=RPL5A PE=1 SV=2;sp|P49227|RL52_ARATH 60S ribosomal protein L5-2 OS=Arabidopsis thaliana OX=3702 GN=RPL5B PE=2 SV=3	2	4	4	4	13.3	34.358	301	14.165	252420000	13065000
P49243	P49243	3-oxoacyl-[acyl-carrier-protein] synthase III, chloroplastic		sp|P49243|FABH_ARATH Beta-ketoacyl-[acyl-carrier-protein] synthase III, chloroplastic OS=Arabidopsis thaliana OX=3702 GN=At1g62640 PE=2 SV=2	1	1	1	1	6.2	42.846	404	1.1907	11580000	526360
Q9LR33;P49637	Q9LR33;P49637	60S ribosomal protein L27a-2;60S ribosomal protein L27a-3	RPL27AB;RPL27AC	sp|Q9LR33|R27A2_ARATH 60S ribosomal protein L27a-2 OS=Arabidopsis thaliana OX=3702 GN=RPL27AB PE=2 SV=1;sp|P49637|R27A3_ARATH 60S ribosomal protein L27a-3 OS=Arabidopsis thaliana OX=3702 GN=RPL27AC PE=2 SV=2	2	1	1	1	8.9	16.292	146	1.9502	253040000	6155000
P49690	P49690	60S ribosomal protein L23	RPL23A	sp|P49690|RL23_ARATH 60S ribosomal protein L23 OS=Arabidopsis thaliana OX=3702 GN=RPL23C PE=2 SV=3	1	4	4	4	46.4	15.027	140	7.0594	145010000	3594900
P49693;Q9SRX2;Q9LUQ6	P49693;Q9SRX2;Q9LUQ6	60S ribosomal protein L19-3;60S ribosomal protein L19-1;60S ribosomal protein L19-2	RPL19C;RPL19A;RPL19B	sp|P49693|RL193_ARATH 60S ribosomal protein L19-3 OS=Arabidopsis thaliana OX=3702 GN=RPL19C PE=2 SV=3;sp|Q9SRX2|RL191_ARATH 60S ribosomal protein L19-1 OS=Arabidopsis thaliana OX=3702 GN=RPL19A PE=2 SV=1;sp|Q9LUQ6|RL192_ARATH 60S ribosomal protein L19-2 OS	3	2	2	2	8.7	24.201	208	1.4148	20118000	2235300
P50318	P50318	Phosphoglycerate kinase 2, chloroplastic		sp|P50318|PGKH2_ARATH Phosphoglycerate kinase 2, chloroplastic OS=Arabidopsis thaliana OX=3702 GN=At1g56190 PE=1 SV=3	1	11	11	2	28	49.938	478	48.558	1415700000	17273000
Q9LFH5;Q9FF52;P50883	Q9LFH5;Q9FF52;P50883	60S ribosomal protein L12-2;60S ribosomal protein L12-3;60S ribosomal protein L12-1	RPL12B;RPL12C;RPL12A	sp|Q9LFH5|RL122_ARATH 60S ribosomal protein L12-2 OS=Arabidopsis thaliana OX=3702 GN=RPL12B PE=1 SV=1;sp|Q9FF52|RL123_ARATH 60S ribosomal protein L12-3 OS=Arabidopsis thaliana OX=3702 GN=RPL12C PE=2 SV=1;sp|P50883|RL121_ARATH 60S ribosomal protein L12-1 OS	3	1	1	1	9	17.97	166	1.9573	224870000	22487000
P51413;Q93VI3	P51413;Q93VI3	60S ribosomal protein L17-2;60S ribosomal protein L17-1	RPL17B;RPL17A	sp|P51413|RL172_ARATH 60S ribosomal protein L17-2 OS=Arabidopsis thaliana OX=3702 GN=RPL17B PE=2 SV=2;sp|Q93VI3|RL171_ARATH 60S ribosomal protein L17-1 OS=Arabidopsis thaliana OX=3702 GN=RPL17A PE=2 SV=1	2	2	2	2	9.1	19.854	175	2.7735	39304000	3930400
P51418	P51418	60S ribosomal protein L18a-2	RPL18AB	sp|P51418|R18A2_ARATH 60S ribosomal protein L18a-2 OS=Arabidopsis thaliana OX=3702 GN=RPL18AB PE=1 SV=2	1	4	4	2	16.9	21.307	178	4.8877	404800000	22505000
Q9FZH0;P51422;Q9LMK0;Q9C912	Q9FZH0;P51422;Q9LMK0;Q9C912	60S ribosomal protein L35a-2;60S ribosomal protein L35a-4;60S ribosomal protein L35a-1;60S ribosomal protein L35a-3	RPL35AB;RPL35AD;RPL35AA;RPL35AC	sp|Q9FZH0|R35A2_ARATH 60S ribosomal protein L35a-2 OS=Arabidopsis thaliana OX=3702 GN=RPL35AB PE=3 SV=1;sp|P51422|R35A4_ARATH 60S ribosomal protein L35a-4 OS=Arabidopsis thaliana OX=3702 GN=RPL35AD PE=3 SV=2;sp|Q9LMK0|R35A1_ARATH 60S ribosomal protein L35a	4	1	1	1	9	12.799	111	0.88789	132050000	18865000
Q9ZUT9;P51427	Q9ZUT9;P51427	40S ribosomal protein S5-1;40S ribosomal protein S5-2	RPS5A;RPS5B	sp|Q9ZUT9|RS51_ARATH 40S ribosomal protein S5-1 OS=Arabidopsis thaliana OX=3702 GN=RPS5A PE=1 SV=1;sp|P51427|RS52_ARATH 40S ribosomal protein S5-2 OS=Arabidopsis thaliana OX=3702 GN=RPS5B PE=1 SV=2	2	4	4	4	20.8	22.99	207	3.7176	75848000	5833000
P52410	P52410	3-oxoacyl-[acyl-carrier-protein] synthase I, chloroplastic	KAS1	sp|P52410|KASC1_ARATH 3-oxoacyl-[acyl-carrier-protein] synthase I, chloroplastic OS=Arabidopsis thaliana OX=3702 GN=KAS1 PE=1 SV=2	1	3	3	3	7.4	50.413	473	7.6763	57701000	975660
P52901	P52901	Pyruvate dehydrogenase E1 component subunit alpha-1, mitochondrial	E1 ALPHA	sp|P52901|ODPA1_ARATH Pyruvate dehydrogenase E1 component subunit alpha-1, mitochondrial OS=Arabidopsis thaliana OX=3702 GN=E1 ALPHA PE=1 SV=2	1	3	1	1	8	43.059	389	2.519	25616000	1067300
P53492;P53496;Q96293;Q96292;Q8RYC2;Q8GWA5	P53492;P53496	Actin-7;Actin-11	ACT7;ACT11	sp|P53492|ACT7_ARATH Actin-7 OS=Arabidopsis thaliana OX=3702 GN=ACT7 PE=1 SV=1;sp|P53496|ACT11_ARATH Actin-11 OS=Arabidopsis thaliana OX=3702 GN=ACT11 PE=1 SV=1	6	25	25	12	56.8	41.735	377	142.25	3993700000	81005000
P53497;P53494;P0CJ47;P0CJ46	P53497;P53494;P0CJ47;P0CJ46	Actin-12;Actin-4;Actin-3;Actin-1	ACT12;ACT4;ACT3;ACT1	sp|P53497|ACT12_ARATH Actin-12 OS=Arabidopsis thaliana OX=3702 GN=ACT12 PE=1 SV=1;sp|P53494|ACT4_ARATH Actin-4 OS=Arabidopsis thaliana OX=3702 GN=ACT4 PE=1 SV=1;sp|P0CJ47|ACT3_ARATH Actin-3 OS=Arabidopsis thaliana OX=3702 GN=ACT3 PE=1 SV=1;sp|P0CJ46|ACT1_A	4	14	1	1	32.6	41.794	377	2.9962	68364000	2848500
P54609;Q9LZF6;Q9SCN8	P54609;Q9LZF6;Q9SCN8	Cell division control protein 48 homolog A;Cell division control protein 48 homolog E;Cell division control protein 48 homolog D	CDC48A;CDC48E;CDC48D	sp|P54609|CD48A_ARATH Cell division control protein 48 homolog A OS=Arabidopsis thaliana OX=3702 GN=CDC48A PE=1 SV=1;sp|Q9LZF6|CD48E_ARATH Cell division control protein 48 homolog E OS=Arabidopsis thaliana OX=3702 GN=CDC48E PE=2 SV=2;sp|Q9SCN8|CD48D_ARATH	3	8	8	8	11.2	89.392	809	15.005	375550000	2728000
P54887	P54887	Delta-1-pyrroline-5-carboxylate synthase A;Glutamate 5-kinase;Gamma-glutamyl phosphate reductase	P5CSA	sp|P54887|P5CS1_ARATH Delta-1-pyrroline-5-carboxylate synthase A OS=Arabidopsis thaliana OX=3702 GN=P5CSA PE=1 SV=1	1	3	1	1	4.6	77.701	717	7.5516	32265000	686500
P54888	P54888	Delta-1-pyrroline-5-carboxylate synthase B;Glutamate 5-kinase;Gamma-glutamyl phosphate reductase	P5CSB	sp|P54888|P5CS2_ARATH Delta-1-pyrroline-5-carboxylate synthase B OS=Arabidopsis thaliana OX=3702 GN=P5CSB PE=2 SV=1	1	4	4	2	6.3	78.87	726	7.3574	408340000	9280500
P55228	P55228	Glucose-1-phosphate adenylyltransferase small subunit, chloroplastic	APS1	sp|P55228|GLGS_ARATH Glucose-1-phosphate adenylyltransferase small subunit, chloroplastic OS=Arabidopsis thaliana OX=3702 GN=APS1 PE=2 SV=2	1	2	2	2	4.6	56.65	520	10.255	127570000	2227700
P55229;P55230;P55231;Q9SIK1	P55229	Glucose-1-phosphate adenylyltransferase large subunit 1, chloroplastic	ADG2	sp|P55229|GLGL1_ARATH Glucose-1-phosphate adenylyltransferase large subunit 1, chloroplastic OS=Arabidopsis thaliana OX=3702 GN=ADG2 PE=1 SV=3	4	3	3	3	6.7	57.673	522	5.3515	93851000	1570200
P55737;P51818;O03986	P55737;P51818;O03986	Heat shock protein 90-2;Heat shock protein 90-3;Heat shock protein 90-4	HSP90-2;HSP90-3;HSP90-4	sp|P55737|HS902_ARATH Heat shock protein 90-2 OS=Arabidopsis thaliana OX=3702 GN=HSP90-2 PE=1 SV=1;sp|P51818|HS903_ARATH Heat shock protein 90-3 OS=Arabidopsis thaliana OX=3702 GN=HSP90-3 PE=1 SV=2;sp|O03986|HS904_ARATH Heat shock protein 90-4 OS=Arabidops	3	11	11	8	17.5	80.063	699	34.873	1027500000	21585000
P56754	P56754	NAD(P)H-quinone oxidoreductase subunit J, chloroplastic	ndhJ	sp|P56754|NDHJ_ARATH NAD(P)H-quinone oxidoreductase subunit J, chloroplastic OS=Arabidopsis thaliana OX=3702 GN=ndhJ PE=1 SV=1	1	2	2	2	8.9	18.558	158	1.7756	52120000	341490
P56757	P56757	ATP synthase subunit alpha, chloroplastic	atpA	sp|P56757|ATPA_ARATH ATP synthase subunit alpha, chloroplastic OS=Arabidopsis thaliana OX=3702 GN=atpA PE=1 SV=1	1	9	9	9	14	55.328	507	99.084	1556700000	27649000
P56759	P56759	ATP synthase subunit b, chloroplastic	atpF	sp|P56759|ATPF_ARATH ATP synthase subunit b, chloroplastic OS=Arabidopsis thaliana OX=3702 GN=atpF PE=3 SV=1	1	2	2	2	6	21.057	184	3.1183	53544000	4462000
P56761	P56761	Photosystem II D2 protein	psbD	sp|P56761|PSBD_ARATH Photosystem II D2 protein OS=Arabidopsis thaliana OX=3702 GN=psbD PE=1 SV=3	1	4	4	4	16.1	39.547	353	3.8638	169770000	14209000
P56762	P56762	DNA-directed RNA polymerase subunit alpha	rpoA	sp|P56762|RPOA_ARATH DNA-directed RNA polymerase subunit alpha OS=Arabidopsis thaliana OX=3702 GN=rpoA PE=3 SV=1	1	1	1	1	4	38.137	329	1.4312	26469000	1890600
P56763	P56763	DNA-directed RNA polymerase subunit beta	rpoC1	sp|P56763|RPOC1_ARATH DNA-directed RNA polymerase subunit beta OS=Arabidopsis thaliana OX=3702 GN=rpoC1 PE=3 SV=1	1	1	1	1	1.5	78.582	680	1.5584	14540000	316090
P56766	P56766	Photosystem I P700 chlorophyll a apoprotein A1	psaA	sp|P56766|PSAA_ARATH Photosystem I P700 chlorophyll a apoprotein A1 OS=Arabidopsis thaliana OX=3702 GN=psaA PE=1 SV=1	1	1	1	1	1.3	83.23	750	1.6148	66629000	3172800
P56767	P56767	Photosystem I P700 chlorophyll a apoprotein A2	psaB	sp|P56767|PSAB_ARATH Photosystem I P700 chlorophyll a apoprotein A2 OS=Arabidopsis thaliana OX=3702 GN=psaB PE=1 SV=1	1	2	2	2	2.5	82.474	734	2.7488	102550000	5697200
P56771	P56771	Cytochrome f	petA	sp|P56771|CYF_ARATH Cytochrome f OS=Arabidopsis thaliana OX=3702 GN=petA PE=3 SV=1	1	1	1	1	5	35.356	320	1.2739	39624000	1981200
P56774	P56774	Cytochrome b6-f complex subunit 4	petD	sp|P56774|PETD_ARATH Cytochrome b6-f complex subunit 4 OS=Arabidopsis thaliana OX=3702 GN=petD PE=3 SV=1	1	1	1	1	8.8	17.431	160	1.3684	99707000	19941000
P56777	P56777	Photosystem II CP47 reaction center protein	psbB	sp|P56777|PSBB_ARATH Photosystem II CP47 reaction center protein OS=Arabidopsis thaliana OX=3702 GN=psbB PE=1 SV=1	1	4	4	4	11.2	56.036	508	9.3236	128900000	7821200
P56778	P56778	Photosystem II CP43 reaction center protein	psbC	sp|P56778|PSBC_ARATH Photosystem II CP43 reaction center protein OS=Arabidopsis thaliana OX=3702 GN=psbC PE=1 SV=3	1	4	4	4	10.6	51.867	473	21.201	160210000	6660500
P56779	P56779	Cytochrome b559 subunit alpha	psbE	sp|P56779|PSBE_ARATH Cytochrome b559 subunit alpha OS=Arabidopsis thaliana OX=3702 GN=psbE PE=1 SV=4	1	3	3	3	25.3	9.3864	83	30.104	310670000	39712000
P56791	P56791	50S ribosomal protein L2, chloroplastic	rpl2-A	sp|P56791|RK2_ARATH 50S ribosomal protein L2, chloroplastic OS=Arabidopsis thaliana OX=3702 GN=rpl2-B PE=3 SV=1	1	4	4	4	18.6	29.864	274	11.48	200610000	5102400
P56792	P56792	50S ribosomal protein L14, chloroplastic	rpl14	sp|P56792|RK14_ARATH 50S ribosomal protein L14, chloroplastic OS=Arabidopsis thaliana OX=3702 GN=rpl14 PE=3 SV=1	1	1	1	1	10.7	13.582	122	1.2336	64234000	2056500
P56797	P56797	30S ribosomal protein S2, chloroplastic	rps2	sp|P56797|RR2_ARATH 30S ribosomal protein S2, chloroplastic OS=Arabidopsis thaliana OX=3702 GN=rps2 PE=3 SV=1	1	3	3	3	14.4	26.904	236	3.3618	47513000	1825100
P56799	P56799	30S ribosomal protein S4, chloroplastic	rps4	sp|P56799|RR4_ARATH 30S ribosomal protein S4, chloroplastic OS=Arabidopsis thaliana OX=3702 GN=rps4 PE=3 SV=1	1	3	3	3	11.4	23.24	201	4.8009	145490000	11975000
P56804	P56804	30S ribosomal protein S14, chloroplastic	rps14	sp|P56804|RR14_ARATH 30S ribosomal protein S14, chloroplastic OS=Arabidopsis thaliana OX=3702 GN=rps14 PE=2 SV=2	1	1	1	1	14	11.785	100	3.3467	172220000	19487000
P56807	P56807	30S ribosomal protein S18, chloroplastic	rps18	sp|P56807|RR18_ARATH 30S ribosomal protein S18, chloroplastic OS=Arabidopsis thaliana OX=3702 GN=rps18 PE=3 SV=1	1	2	2	2	14.9	12.06	101	2.2485	29580000	4930100
P57106	P57106	Malate dehydrogenase, cytoplasmic 2	MDH2	sp|P57106|MDHC2_ARATH Malate dehydrogenase 2, cytoplasmic OS=Arabidopsis thaliana OX=3702 GN=MDH2 PE=1 SV=1	1	3	1	1	14.5	35.675	332	-2	164140000	8207200
P57752	P57752	Acyl-CoA-binding domain-containing protein 6	ACBP6	sp|P57752|ACBP6_ARATH Acyl-CoA-binding domain-containing protein 6 OS=Arabidopsis thaliana OX=3702 GN=ACBP6 PE=1 SV=1	1	1	1	1	13	10.386	92	2.1422	13865000	2310900
P59169;Q9LR02;Q9FKQ3	P59169;Q9LR02	Histone H3.3;Histone H3-like 3	HTR4	sp|P59169|H33_ARATH Histone H3.3 OS=Arabidopsis thaliana OX=3702 GN=HTR8 PE=1 SV=2;sp|Q9LR02|H3L3_ARATH Histone H3-like 3 OS=Arabidopsis thaliana OX=3702 GN=At1g75600 PE=2 SV=3	3	3	3	1	19.9	15.406	136	2.6514	370620000	50045000
P59224;P59223	P59224;P59223	40S ribosomal protein S13-2;40S ribosomal protein S13-1	RPS13B;RPS13A	sp|P59224|RS132_ARATH 40S ribosomal protein S13-2 OS=Arabidopsis thaliana OX=3702 GN=RPS13B PE=2 SV=1;sp|P59223|RS131_ARATH 40S ribosomal protein S13-1 OS=Arabidopsis thaliana OX=3702 GN=RPS13A PE=2 SV=1	2	4	4	4	24.5	17.085	151	4.5975	236340000	11530000
P59226;Q9FX60;Q9FXI7	P59226;Q9FX60	Histone H3.2;Histone H3-like 1	HTR2	sp|P59226|H31_ARATH Histone H3.1 OS=Arabidopsis thaliana OX=3702 GN=HTR1 PE=1 SV=2;sp|Q9FX60|H3L1_ARATH Histone H3-like 1 OS=Arabidopsis thaliana OX=3702 GN=At1g13370 PE=2 SV=3	3	3	1	1	22.1	15.268	136	0.96612	15664000	2610700
P59259	P59259	Histone H4		sp|P59259|H4_ARATH Histone H4 OS=Arabidopsis thaliana OX=3702 GN=At5g59970 PE=1 SV=2	1	7	7	7	42.7	11.409	103	14.031	629430000	84780000
P60040	P60040	60S ribosomal protein L7-2	RPL7B	sp|P60040|RL72_ARATH 60S ribosomal protein L7-2 OS=Arabidopsis thaliana OX=3702 GN=RPL7B PE=1 SV=1	1	3	3	1	14	28.171	242	5.0232	368750000	18198000
P61430	P61430	Synaptonemal complex protein 2	ZYP1B	sp|P61430|SYCP2_ARATH Synaptonemal complex protein 2 OS=Arabidopsis thaliana OX=3702 GN=ZYP1B PE=2 SV=1	1	1	1	1	2.1	99.021	856	1.857	0	0
P61841	P61841	30S ribosomal protein S7, chloroplastic	rps7-A	sp|P61841|RR7_ARATH 30S ribosomal protein S7, chloroplastic OS=Arabidopsis thaliana OX=3702 GN=rps7-B PE=1 SV=1	1	3	3	3	16.8	17.357	155	6.899	168180000	10484000
P61845	P61845	50S ribosomal protein L23, chloroplastic	rpl23-A	sp|P61845|RK23_ARATH 50S ribosomal protein L23, chloroplastic OS=Arabidopsis thaliana OX=3702 GN=rpl23-B PE=3 SV=1	1	1	1	1	15.1	10.789	93	1.801	30991000	5165200
P62090	P62090	Photosystem I iron-sulfur center	psaC	sp|P62090|PSAC_ARATH Photosystem I iron-sulfur center OS=Arabidopsis thaliana OX=3702 GN=psaC PE=1 SV=2	1	4	4	4	63	9.0384	81	27.827	150520000	15872000
P62126	P62126	30S ribosomal protein S12, chloroplastic	rps12-A	sp|P62126|RR12_ARATH 30S ribosomal protein S12, chloroplastic OS=Arabidopsis thaliana OX=3702 GN=rps12-B PE=2 SV=2	1	3	3	3	32.5	13.764	123	23.006	140760000	7813400
P83483;P83484;Q9C5A9	P83483;P83484;Q9C5A9	ATP synthase subunit beta-1, mitochondrial;ATP synthase subunit beta-2, mitochondrial;ATP synthase subunit beta-3, mitochondrial		sp|P83483|ATPBM_ARATH ATP synthase subunit beta-1, mitochondrial OS=Arabidopsis thaliana OX=3702 GN=At5g08670 PE=1 SV=1;sp|P83484|ATPBN_ARATH ATP synthase subunit beta-2, mitochondrial OS=Arabidopsis thaliana OX=3702 GN=At5g08690 PE=1 SV=1;sp|Q9C5A9|ATPBO_	3	10	10	10	27.9	59.67	556	70.848	985380000	19598000
P83755	P83755	Photosystem II protein D1	psbA	sp|P83755|PSBA_ARATH Photosystem II protein D1 OS=Arabidopsis thaliana OX=3702 GN=psbA PE=1 SV=2	1	1	1	1	3.1	38.936	353	8.1193	62009000	6200900
P92934	P92934	Amino acid permease 6	AAP6	sp|P92934|AAP6_ARATH Amino acid permease 6 OS=Arabidopsis thaliana OX=3702 GN=AAP6 PE=1 SV=1	1	1	1	1	3.7	53.02	481	1.0797	663000000	44200000
P92959	P92959	50S ribosomal protein L24, chloroplastic	RPL24	sp|P92959|RK24_ARATH 50S ribosomal protein L24, chloroplastic OS=Arabidopsis thaliana OX=3702 GN=RPL24 PE=2 SV=2	1	1	1	1	7.6	21.976	198	0.8609	15079000	1256600
P93002;Q9SZI3	P93002	Regulatory protein NPR1	NPR1	sp|P93002|NPR1_ARATH Regulatory protein NPR1 OS=Arabidopsis thaliana OX=3702 GN=NPR1 PE=1 SV=1	2	4	4	4	7.6	66.031	593	8.6907	114190000	1416600
P93014	P93014	30S ribosomal protein S5, chloroplastic	rps5	sp|P93014|RR5_ARATH 30S ribosomal protein S5, chloroplastic OS=Arabidopsis thaliana OX=3702 GN=rps5 PE=2 SV=1	1	2	2	2	10.9	32.645	303	3.7606	212210000	9155600
P93819;Q9FJU0	P93819	Malate dehydrogenase, cytoplasmic 1	MDH1	sp|P93819|MDHC1_ARATH Malate dehydrogenase 1, cytoplasmic OS=Arabidopsis thaliana OX=3702 GN=MDH1 PE=1 SV=2	2	3	3	1	14.8	35.571	332	9.2924	354370000	9924100
Q01667	Q01667	Chlorophyll a-b binding protein 6, chloroplastic	LHCA1	sp|Q01667|CAB6_ARATH Chlorophyll a-b binding protein 6, chloroplastic OS=Arabidopsis thaliana OX=3702 GN=LHCA1 PE=1 SV=1	1	1	1	1	4.1	25.996	241	0.99076	96745000	5077700
Q01908	Q01908	ATP synthase gamma chain 1, chloroplastic	ATPC1	sp|Q01908|ATPG1_ARATH ATP synthase gamma chain 1, chloroplastic OS=Arabidopsis thaliana OX=3702 GN=ATPC1 PE=1 SV=1	1	6	6	6	17.7	40.911	373	15.83	521760000	15830000
Q05431	Q05431	L-ascorbate peroxidase 1, cytosolic	APX1	sp|Q05431|APX1_ARATH L-ascorbate peroxidase 1, cytosolic OS=Arabidopsis thaliana OX=3702 GN=APX1 PE=1 SV=2	1	2	2	2	10.8	27.561	250	3.3332	186600000	2398100
Q08770;Q93W22;Q93VT9	Q08770;Q93W22;Q93VT9	60S ribosomal protein L10-2;60S ribosomal protein L10-3;60S ribosomal protein L10-1	RPL10B;RPL10C;RPL10A	sp|Q08770|RL102_ARATH 60S ribosomal protein L10-2 OS=Arabidopsis thaliana OX=3702 GN=RPL10B PE=2 SV=2;sp|Q93W22|RL103_ARATH 60S ribosomal protein L10-3 OS=Arabidopsis thaliana OX=3702 GN=RPL10C PE=2 SV=1;sp|Q93VT9|RL101_ARATH 60S ribosomal protein L10-1 OS	3	4	4	4	19	24.909	221	34.609	297350000	21239000
Q0WLB5;Q0WNJ6	Q0WLB5;Q0WNJ6	Clathrin heavy chain 2;Clathrin heavy chain 1	CHC2;CHC1	sp|Q0WLB5|CLAH2_ARATH Clathrin heavy chain 2 OS=Arabidopsis thaliana OX=3702 GN=CHC2 PE=1 SV=1;sp|Q0WNJ6|CLAH1_ARATH Clathrin heavy chain 1 OS=Arabidopsis thaliana OX=3702 GN=CHC1 PE=1 SV=1	2	3	3	3	2.8	193.27	1703	2.5639	74143000	780460
Q0WN54	Q0WN54		At1g80030	tr|Q0WN54|Q0WN54_ARATH Molecular chaperone Hsp40/DnaJ family protein OS=Arabidopsis thaliana OX=3702 GN=DJA7 PE=1 SV=1	1	1	1	1	2.4	53.82	500	0.84373	44066000	1762600
Q0WRA3	Q0WRA3		ATE1	tr|Q0WRA3|Q0WRA3_ARATH ATPase E1 OS=Arabidopsis thaliana OX=3702 GN=ATE1 PE=1 SV=1	1	1	1	1	5.6	19.809	177	1.2719	21212000	1767600
REV__F4HYR6;REV__Q8GWX9;Q0WVZ1	REV__F4HYR6;REV__Q8GWX9;Q0WVZ1	Putative metallophosphoesterase At3g03305		sp|F4HYR6|SBT24_ARATH Subtilisin-like protease SBT2.4 OS=Arabidopsis thaliana OX=3702 GN=SBT2.4 PE=1 SV=1;sp|Q8GWX9|SBT3G_ARATH Subtilisin-like protease SBT3.16 OS=Arabidopsis thaliana OX=3702 GN=SBT3.16 PE=2 SV=1;sp|Q0WVZ1|Y3330_ARATH Putative metallophos	3	1	1	1	0.8	89.065	832	1.3087	32948000	823690
Q2V2S7	Q2V2S7	NAD(P)H-quinone oxidoreductase subunit M, chloroplastic	ndhM	sp|Q2V2S7|NDHM_ARATH NAD(P)H-quinone oxidoreductase subunit M, chloroplastic OS=Arabidopsis thaliana OX=3702 GN=ndhM PE=1 SV=1	1	1	1	1	10.6	24.795	217	3.7906	24412000	1877900
Q38799	Q38799	Pyruvate dehydrogenase E1 component subunit beta-1, mitochondrial	PDH2	sp|Q38799|ODPB1_ARATH Pyruvate dehydrogenase E1 component subunit beta-1, mitochondrial OS=Arabidopsis thaliana OX=3702 GN=PDH2 PE=1 SV=2	1	1	1	1	4.4	39.175	363	2.8575	48031000	2825300
Q38884	Q38884	Eukaryotic translation initiation factor 3 subunit I	TIF3I1	sp|Q38884|EIF3I_ARATH Eukaryotic translation initiation factor 3 subunit I OS=Arabidopsis thaliana OX=3702 GN=TIF3I1 PE=2 SV=2	1	2	2	1	8.5	36.388	328	24.317	94521000	2129400
Q38904	Q38904	Profilin-3	PRO3	sp|Q38904|PRF4_ARATH Profilin-4 OS=Arabidopsis thaliana OX=3702 GN=PRF4 PE=1 SV=1	1	1	1	1	9.7	14.418	134	1.1539	55130000	9188300
Q38970;F4I1L3	Q38970	Acetyl-CoA carboxylase 1;Biotin carboxylase	ACC1	sp|Q38970|ACC1_ARATH Acetyl-CoA carboxylase 1 OS=Arabidopsis thaliana OX=3702 GN=ACC1 PE=1 SV=1	2	3	3	3	1.8	251.38	2254	4.4446	57494000	272290
Q39043;Q9LKR3;Q9LDZ0	Q39043;Q9LKR3	Mediator of RNA polymerase II transcription subunit 37f;Mediator of RNA polymerase II transcription subunit 37a	MED37F;MED37A	sp|Q39043|BIP2_ARATH Heat shock 70 kDa protein BIP2 OS=Arabidopsis thaliana OX=3702 GN=BIP2 PE=1 SV=2;sp|Q9LKR3|BIP1_ARATH Heat shock 70 kDa protein BIP1 OS=Arabidopsis thaliana OX=3702 GN=BIP1 PE=1 SV=1	3	10	8	7	17.2	73.56	668	11.742	228000000	1567200
Q9FH02;Q39102	Q9FH02;Q39102	ATP-dependent zinc metalloprotease FTSH 5, chloroplastic;ATP-dependent zinc metalloprotease FTSH 1, chloroplastic	FTSH5;FTSH1	sp|Q9FH02|FTSH5_ARATH ATP-dependent zinc metalloprotease FTSH 5, chloroplastic OS=Arabidopsis thaliana OX=3702 GN=FTSH5 PE=1 SV=1;sp|Q39102|FTSH1_ARATH ATP-dependent zinc metalloprotease FTSH 1, chloroplastic OS=Arabidopsis thaliana OX=3702 GN=FTSH1 PE=1 S	2	11	11	11	19.7	75.231	704	92.596	874580000	14122000
Q39193;Q940H6;Q39192	Q39193;Q940H6;Q39192	Serine/threonine-protein kinase SRK2I;Serine/threonine-protein kinase SRK2E;Serine/threonine-protein kinase SRK2D	SRK2I;SRK2E;SRK2D	sp|Q39193|SRK2I_ARATH Serine/threonine-protein kinase SRK2I OS=Arabidopsis thaliana OX=3702 GN=SRK2I PE=1 SV=1;sp|Q940H6|SRK2E_ARATH Serine/threonine-protein kinase SRK2E OS=Arabidopsis thaliana OX=3702 GN=SRK2E PE=1 SV=1;sp|Q39192|SRK2D_ARATH Serine/threo	3	1	1	1	3	41.084	361	4.6192	0	0
Q39211	Q39211	DNA-directed RNA polymerases II, IV and V subunit 3	NRPB3	sp|Q39211|NRPB3_ARATH DNA-directed RNA polymerases II, IV and V subunit 3 OS=Arabidopsis thaliana OX=3702 GN=NRPB3 PE=1 SV=1	1	2	2	2	7.2	35.461	319	2.1262	79012000	4938300
Q9ZSK3;Q39250;Q39251;Q9ZSK4	Q9ZSK3;Q39250;Q39251;Q9ZSK4	Actin-depolymerizing factor 4;Actin-depolymerizing factor 1;Actin-depolymerizing factor 2;Actin-depolymerizing factor 3	ADF4;ADF1;ADF2;ADF3	sp|Q9ZSK3|ADF4_ARATH Actin-depolymerizing factor 4 OS=Arabidopsis thaliana OX=3702 GN=ADF4 PE=1 SV=2;sp|Q39250|ADF1_ARATH Actin-depolymerizing factor 1 OS=Arabidopsis thaliana OX=3702 GN=ADF1 PE=1 SV=1;sp|Q39251|ADF2_ARATH Actin-depolymerizing factor 2 OS=	4	2	2	2	11.5	16.034	139	4.3262	54099000	2731900
Q9XFT3;Q41932	Q9XFT3;Q41932	Oxygen-evolving enhancer protein 3-1, chloroplastic;Oxygen-evolving enhancer protein 3-2, chloroplastic	PSBQ1;PSBQ2	sp|Q9XFT3|PSBQ1_ARATH Oxygen-evolving enhancer protein 3-1, chloroplastic OS=Arabidopsis thaliana OX=3702 GN=PSBQ1 PE=1 SV=3;sp|Q41932|PSBQ2_ARATH Oxygen-evolving enhancer protein 3-2, chloroplastic OS=Arabidopsis thaliana OX=3702 GN=PSBQ2 PE=1 SV=2	2	1	1	1	4.5	23.866	224	1.0283	97014000	6467600
Q42545	Q42545	Cell division protein FtsZ homolog 1, chloroplastic	FTSZ1	sp|Q42545|FTSZ1_ARATH Cell division protein FtsZ homolog 1, chloroplastic OS=Arabidopsis thaliana OX=3702 GN=FTSZ1 PE=1 SV=2	1	1	1	1	2.8	45.564	433	2.2272	18705000	935230
Q43127;Q8LCE1	Q43127;Q8LCE1	Glutamine synthetase, chloroplastic/mitochondrial;Glutamine synthetase cytosolic isozyme 1-2	GLN2;GLN1-2	sp|Q43127|GLNA2_ARATH Glutamine synthetase, chloroplastic/mitochondrial OS=Arabidopsis thaliana OX=3702 GN=GLN2 PE=1 SV=1;sp|Q8LCE1|GLN12_ARATH Glutamine synthetase cytosolic isozyme 1-2 OS=Arabidopsis thaliana OX=3702 GN=GLN1-2 PE=1 SV=2	2	2	2	2	5.1	47.41	430	2.3668	49281000	2271500
Q9FDZ9;Q43291	Q9FDZ9;Q43291	60S ribosomal protein L21-2;60S ribosomal protein L21-1	RPL21E;RPL21A	sp|Q9FDZ9|RL212_ARATH 60S ribosomal protein L21-2 OS=Arabidopsis thaliana OX=3702 GN=RPL21F PE=2 SV=1;sp|Q43291|RL211_ARATH 60S ribosomal protein L21-1 OS=Arabidopsis thaliana OX=3702 GN=RPL21C PE=2 SV=2	2	2	2	2	11.6	18.709	164	1.4998	148760000	6317900
Q8LFH7;Q8LEM8;Q43292	Q8LFH7;Q8LEM8;Q43292	60S ribosomal protein L37-1;60S ribosomal protein L37-3;60S ribosomal protein L37-2	RPL37A;RPL37C;RPL37B	sp|Q8LFH7|RL371_ARATH 60S ribosomal protein L37-1 OS=Arabidopsis thaliana OX=3702 GN=RPL37A PE=3 SV=1;sp|Q8LEM8|RL373_ARATH 60S ribosomal protein L37-3 OS=Arabidopsis thaliana OX=3702 GN=RPL37C PE=3 SV=1;sp|Q43292|RL372_ARATH 60S ribosomal protein L37-2 OS	3	2	2	2	12.6	10.816	95	1.5919	19493000	1845400
Q43727	Q43727	Glucose-6-phosphate 1-dehydrogenase 1, chloroplastic	APG1	sp|Q43727|G6PD1_ARATH Glucose-6-phosphate 1-dehydrogenase 1, chloroplastic OS=Arabidopsis thaliana OX=3702 GN=G6PD1 PE=1 SV=2	1	5	1	1	8.9	65.427	576	2.6429	15482000	469150
Q43870	Q43870	ATP sulfurylase 2	APS2	sp|Q43870|APS2_ARATH ATP sulfurylase 2 OS=Arabidopsis thaliana OX=3702 GN=APS2 PE=1 SV=1	1	4	2	2	8.2	53.638	476	5.1766	50704000	1584500
Q8RXV3;Q4PSE8	Q8RXV3;Q4PSE8	Probable protein phosphatase 2C 59;Probable protein phosphatase 2C 71	WIN2	sp|Q8RXV3|P2C59_ARATH Probable protein phosphatase 2C 59 OS=Arabidopsis thaliana OX=3702 GN=WIN2 PE=1 SV=1;sp|Q4PSE8|P2C71_ARATH Probable protein phosphatase 2C 71 OS=Arabidopsis thaliana OX=3702 GN=At5g24940 PE=2 SV=1	2	1	1	1	3.2	33.247	311	2.3804	0	0
Q56WD9	Q56WD9	3-ketoacyl-CoA thiolase 2, peroxisomal	PED1	sp|Q56WD9|THIK2_ARATH 3-ketoacyl-CoA thiolase 2, peroxisomal OS=Arabidopsis thaliana OX=3702 GN=PED1 PE=1 SV=2	1	2	2	2	7.4	48.578	462	3.6243	79944000	2927600
Q9LFN6;Q56XG6	Q9LFN6;Q56XG6	DEAD-box ATP-dependent RNA helicase 56;DEAD-box ATP-dependent RNA helicase 15	RH56;RH15	sp|Q9LFN6|RH56_ARATH DEAD-box ATP-dependent RNA helicase 56 OS=Arabidopsis thaliana OX=3702 GN=RH56 PE=1 SV=2;sp|Q56XG6|RH15_ARATH DEAD-box ATP-dependent RNA helicase 15 OS=Arabidopsis thaliana OX=3702 GN=RH15 PE=1 SV=3	2	10	10	10	20.4	48.337	427	29.77	3163000000	79775000
Q9ASR0;Q56YW9	Q9ASR0;Q56YW9	Tubulin beta-3 chain;Tubulin beta-2 chain	TUBB3;TUBB2	sp|Q9ASR0|TBB3_ARATH Tubulin beta-3 chain OS=Arabidopsis thaliana OX=3702 GN=TUBB3 PE=2 SV=2;sp|Q56YW9|TBB2_ARATH Tubulin beta-2 chain OS=Arabidopsis thaliana OX=3702 GN=TUBB2 PE=2 SV=2	2	16	1	0	31.8	50.733	450	2.2661	157800000	6860900
Q8LF48;Q570C8	Q8LF48;Q570C8	3-ketoacyl-CoA thiolase 1, peroxisomal;3-ketoacyl-CoA thiolase 5, peroxisomal	KAT1;KAT5	sp|Q8LF48|THIK1_ARATH 3-ketoacyl-CoA thiolase 1, peroxisomal OS=Arabidopsis thaliana OX=3702 GN=KAT1 PE=1 SV=2;sp|Q570C8|THIK5_ARATH 3-ketoacyl-CoA thiolase 5, peroxisomal OS=Arabidopsis thaliana OX=3702 GN=KAT5 PE=1 SV=2	2	1	1	1	2	46.611	443	0.91114	148550000	6189800
Q9LQ81;Q570Y6	Q9LQ81;Q570Y6	Actin-depolymerizing factor 10;Actin-depolymerizing factor 8	ADF10;ADF8	sp|Q9LQ81|ADF10_ARATH Actin-depolymerizing factor 10 OS=Arabidopsis thaliana OX=3702 GN=ADF10 PE=2 SV=1;sp|Q570Y6|ADF8_ARATH Actin-depolymerizing factor 8 OS=Arabidopsis thaliana OX=3702 GN=ADF8 PE=2 SV=2	2	3	3	3	16.4	16.341	140	6.0228	64714000	5957200
Q6NL24	Q6NL24		ECHIA	sp|Q6NL24|ECH1P_ARATH Probable enoyl-CoA hydratase 1, peroxisomal OS=Arabidopsis thaliana OX=3702 GN=ECHIA PE=1 SV=1	1	1	1	1	4.5	28.818	265	1.2749	5482800	288570
Q9LSQ5;Q6NQE2	Q9LSQ5;Q6NQE2	NAD(P)H dehydrogenase (quinone) FQR1;Probable NAD(P)H dehydrogenase (quinone) FQR1-like 1	FQR1;At4g27270	sp|Q9LSQ5|FQR1_ARATH NAD(P)H dehydrogenase (quinone) FQR1 OS=Arabidopsis thaliana OX=3702 GN=FQR1 PE=1 SV=1;sp|Q6NQE2|FQRL1_ARATH Probable NAD(P)H dehydrogenase (quinone) FQR1-like 1 OS=Arabidopsis thaliana OX=3702 GN=At4g27270 PE=1 SV=1	2	1	1	1	5.4	21.796	204	0.96822	0	0
Q7DLR9	Q7DLR9	Proteasome subunit beta type-4	PBG1	sp|Q7DLR9|PSB4_ARATH Proteasome subunit beta type-4 OS=Arabidopsis thaliana OX=3702 GN=PBG1 PE=1 SV=2	1	1	1	1	6.1	27.651	246	5.4554	204830000	17069000
Q84JT6;Q9M0Z6;Q9C5C8	Q84JT6;Q9M0Z6;Q9C5C8	Peptide methionine sulfoxide reductase B9;Peptide methionine sulfoxide reductase B3;Peptide methionine sulfoxide reductase B2, chloroplastic	MSRB9;MSRB3;MSRB2	sp|Q84JT6|MSRB9_ARATH Peptide methionine sulfoxide reductase B9 OS=Arabidopsis thaliana OX=3702 GN=MSRB9 PE=2 SV=1;sp|Q9M0Z6|MSRB3_ARATH Peptide methionine sulfoxide reductase B3 OS=Arabidopsis thaliana OX=3702 GN=MSRB3 PE=2 SV=2;sp|Q9C5C8|MSRB2_ARATH Pept	3	1	1	1	6.3	15.412	143	1.4817	176800000	19644000
Q8W4R3;Q8LA13;Q8H136;Q84W89;Q9LYJ9;Q9M2F9;Q9SQV1	Q8W4R3;Q8LA13;Q8H136;Q84W89;Q9LYJ9;Q9M2F9;Q9SQV1	DEAD-box ATP-dependent RNA helicase 30;DEAD-box ATP-dependent RNA helicase 11;DEAD-box ATP-dependent RNA helicase 14;DEAD-box ATP-dependent RNA helicase 37;DEAD-box ATP-dependent RNA helicase 46;DEAD-box ATP-dependent RNA helicase 52;DEAD-box ATP-dependent RNA helicase 40	RH30;RH11;RH14;RH37;RH46;RH52;RH40	sp|Q8W4R3|RH30_ARATH DEAD-box ATP-dependent RNA helicase 30 OS=Arabidopsis thaliana OX=3702 GN=RH30 PE=1 SV=2;sp|Q8LA13|RH11_ARATH DEAD-box ATP-dependent RNA helicase 11 OS=Arabidopsis thaliana OX=3702 GN=RH11 PE=1 SV=1;sp|Q8H136|RH14_ARATH DEAD-box ATP-de	7	1	1	1	1.9	64.62	591	1.8291	29685000	742120
Q8GUM2	Q8GUM2	Heat shock 70 kDa protein 9, mitochondrial	HSP70-9	sp|Q8GUM2|HSP7I_ARATH Heat shock 70 kDa protein 9, mitochondrial OS=Arabidopsis thaliana OX=3702 GN=HSP70-9 PE=1 SV=1	1	5	4	4	6.2	73.074	682	3.7357	144060000	2458900
Q8GWW7	Q8GWW7	Agmatine deiminase	AIH	sp|Q8GWW7|AGUA_ARATH Agmatine deiminase OS=Arabidopsis thaliana OX=3702 GN=AIH PE=1 SV=2	1	1	1	1	3.1	43.155	383	25.515	0	0
Q8GXE2;Q8W108	Q8GXE2;Q8W108	1,2-dihydroxy-3-keto-5-methylthiopentene dioxygenase 2;1,2-dihydroxy-3-keto-5-methylthiopentene dioxygenase 3	ARD2;ARD3	sp|Q8GXE2|MTND2_ARATH Acireductone dioxygenase 2 OS=Arabidopsis thaliana OX=3702 GN=ARD2 PE=1 SV=1;sp|Q8W108|MTND3_ARATH Acireductone dioxygenase 3 OS=Arabidopsis thaliana OX=3702 GN=ARD3 PE=1 SV=1	2	2	2	2	8.9	22.588	192	3.9738	6572700	438180
Q8GXS3	Q8GXS3	Pre-mRNA cleavage factor Im 25 kDa subunit 2	CFIS2	sp|Q8GXS3|CFIS2_ARATH Pre-mRNA cleavage factor Im 25 kDa subunit 2 OS=Arabidopsis thaliana OX=3702 GN=CFIS2 PE=1 SV=1	1	2	2	2	14.5	22.829	200	3.0807	66945000	5405900
Q8GYN9	Q8GYN9	1,4-dihydroxy-2-naphthoyl-CoA synthase, peroxisomal	MENB	sp|Q8GYN9|MENB_ARATH 1,4-dihydroxy-2-naphthoyl-CoA synthase, peroxisomal OS=Arabidopsis thaliana OX=3702 GN=MENB PE=1 SV=2	1	2	2	2	7.7	37.056	337	9.6815	98873000	5203800
Q8H107;Q9FLQ4	Q8H107;Q9FLQ4	Dihydrolipoyllysine-residue succinyltransferase component of 2-oxoglutarate dehydrogenase complex 2, mitochondrial;Dihydrolipoyllysine-residue succinyltransferase component of 2-oxoglutarate dehydrogenase complex 1, mitochondrial		sp|Q8H107|ODO2B_ARATH Dihydrolipoyllysine-residue succinyltransferase component of 2-oxoglutarate dehydrogenase complex 2, mitochondrial OS=Arabidopsis thaliana OX=3702 GN=At4g26910 PE=1 SV=2;sp|Q9FLQ4|ODO2A_ARATH Dihydrolipoyllysine-residue succinyltransf	2	3	3	3	5.2	50.059	464	2.5939	349290000	13434000
Q8H1Y0	Q8H1Y0	Pyruvate dehydrogenase E1 component subunit alpha-2, mitochondrial	IAR4	sp|Q8H1Y0|ODPA2_ARATH Pyruvate dehydrogenase E1 component subunit alpha-2, mitochondrial OS=Arabidopsis thaliana OX=3702 GN=IAR4 PE=1 SV=2	1	4	4	2	12.7	43.358	393	6.8752	89280000	295480
Q8L4C5	Q8L4C5		At4g22190	tr|Q8L4C5|Q8L4C5_ARATH Serine/arginine repetitive matrix-like protein OS=Arabidopsis thaliana OX=3702 GN=At4g22190 PE=1 SV=1	1	1	1	1	3.4	42.332	387	-2	0	0
Q8L785	Q8L785	Glycine--tRNA ligase 2, chloroplastic/mitochondrial	GLYRS-2	sp|Q8L785|SYGM2_ARATH Glycine--tRNA ligase, chloroplastic/mitochondrial 2 OS=Arabidopsis thaliana OX=3702 GN=EDD1 PE=1 SV=1	1	1	1	1	2.1	119.77	1067	2.2633	26788000	432070
Q9M888;Q8L7N0	Q9M888;Q8L7N0	T-complex protein 1 subunit zeta 1;T-complex protein 1 subunit zeta 2	CCT6A;CCT6B	sp|Q9M888|TCPZA_ARATH T-complex protein 1 subunit zeta 1 OS=Arabidopsis thaliana OX=3702 GN=CCT6A PE=1 SV=1;sp|Q8L7N0|TCPZB_ARATH T-complex protein 1 subunit zeta 2 OS=Arabidopsis thaliana OX=3702 GN=CCT6B PE=1 SV=1	2	1	1	1	2.2	58.949	535	1.768	17656000	569550
Q8L7S5	Q8L7S5		At4g18570	tr|Q8L7S5|Q8L7S5_ARATH AT4g18560/F28J12_220 OS=Arabidopsis thaliana OX=3702 GN=At4g18570 PE=1 SV=1	1	1	1	1	1.9	71.612	642	-2	0	0
Q8L940;O80448;O80446;Q9ZNR6	Q8L940;O80448	Pyridoxal 5-phosphate synthase subunit PDX1.3;Pyridoxal 5-phosphate synthase subunit PDX1.1	PDX13;PDX11	sp|Q8L940|PDX13_ARATH Pyridoxal 5-phosphate synthase subunit PDX1.3 OS=Arabidopsis thaliana OX=3702 GN=PDX13 PE=1 SV=2;sp|O80448|PDX11_ARATH Pyridoxal 5-phosphate synthase subunit PDX1.1 OS=Arabidopsis thaliana OX=3702 GN=PDX11 PE=1 SV=1	4	8	8	8	25.6	33.216	309	73.759	1412300000	59932000
Q8LD27	Q8LD27	Proteasome subunit beta type-6	PBA1	sp|Q8LD27|PSB6_ARATH Proteasome subunit beta type-6 OS=Arabidopsis thaliana OX=3702 GN=PBA1 PE=1 SV=2	1	4	4	4	21.5	25.151	233	62.861	81134000	6241100
Q9M3C3;Q8LD46	Q9M3C3;Q8LD46	60S ribosomal protein L23a-2;60S ribosomal protein L23a-1	RPL23AB;RPL23AA	sp|Q9M3C3|R23A2_ARATH 60S ribosomal protein L23a-2 OS=Arabidopsis thaliana OX=3702 GN=RPL23AB PE=2 SV=1;sp|Q8LD46|R23A1_ARATH 60S ribosomal protein L23a-1 OS=Arabidopsis thaliana OX=3702 GN=RPL23AA PE=2 SV=2	2	6	6	6	31.8	17.396	154	7.7474	877680000	74175000
Q8LEK4	Q8LEK4	Thioredoxin-like 2-1, chloroplastic		sp|Q8LEK4|TRL21_ARATH Thioredoxin-like 2-1, chloroplastic OS=Arabidopsis thaliana OX=3702 GN=At4g26160 PE=1 SV=2	1	1	1	1	4.1	24.352	221	1.2919	16665000	1190400
Q8LFT2;Q8S944	Q8LFT2;Q8S944	Dynamin-related protein 3B;Dynamin-related protein 3A	DRP3B;DRP3A	sp|Q8LFT2|DRP3B_ARATH Dynamin-related protein 3B OS=Arabidopsis thaliana OX=3702 GN=DRP3B PE=1 SV=2;sp|Q8S944|DRP3A_ARATH Dynamin-related protein 3A OS=Arabidopsis thaliana OX=3702 GN=DRP3A PE=1 SV=2	2	2	2	2	2.7	86.643	780	2.8329	0	0
Q945K7;Q8LG77	Q945K7;Q8LG77	Isocitrate dehydrogenase [NAD] catalytic subunit 5, mitochondrial;Isocitrate dehydrogenase [NAD] catalytic subunit 6, mitochondrial	IDH5;IDH6	sp|Q945K7|IDH5_ARATH Isocitrate dehydrogenase [NAD] catalytic subunit 5, mitochondrial OS=Arabidopsis thaliana OX=3702 GN=IDH5 PE=1 SV=1;sp|Q8LG77|IDH6_ARATH Isocitrate dehydrogenase [NAD] catalytic subunit 6, mitochondrial OS=Arabidopsis thaliana OX=3702	2	1	1	1	4	40.624	374	2.9683	50126000	2386900
Q8RWN9	Q8RWN9	Dihydrolipoyllysine-residue acetyltransferase component 2 of pyruvate dehydrogenase complex, mitochondrial		sp|Q8RWN9|ODP22_ARATH Dihydrolipoyllysine-residue acetyltransferase component 2 of pyruvate dehydrogenase complex, mitochondrial OS=Arabidopsis thaliana OX=3702 GN=At3g13930 PE=1 SV=2	1	1	1	1	1.7	58.467	539	0.7946	185240000	5613300
Q8RWV0;F4IW47	Q8RWV0	Transketolase-1, chloroplastic	TKL-1	sp|Q8RWV0|TKTC1_ARATH Transketolase-1, chloroplastic OS=Arabidopsis thaliana OX=3702 GN=TKL-1 PE=1 SV=1	2	5	5	5	8.1	79.967	741	58.147	1272400000	13565000
Q8RXU5	Q8RXU5	60S ribosomal protein L37a-2	RPL37AC	sp|Q8RXU5|R37A2_ARATH 60S ribosomal protein L37a-2 OS=Arabidopsis thaliana OX=3702 GN=RPL37AC PE=3 SV=1	1	2	2	2	14.1	10.241	92	1.6419	36842000	1559200
Q8RXX5	Q8RXX5	50S ribosomal protein L19-2, chloroplastic		sp|Q8RXX5|RK192_ARATH 50S ribosomal protein L19-2, chloroplastic OS=Arabidopsis thaliana OX=3702 GN=At5g47190 PE=2 SV=1	1	1	1	1	4.4	25.468	229	1.2788	53046000	4080500
Q8S3C9	Q8S3C9	Dynamin-related protein 1D	DRP1D	sp|Q8S3C9|DRP1D_ARATH Phragmoplastin DRP1D OS=Arabidopsis thaliana OX=3702 GN=DRP1D PE=1 SV=2	1	2	2	1	4.1	68.372	612	3.0819	79574000	2040400
Q8S528	Q8S528	Aldehyde dehydrogenase family 2 member B7, mitochondrial	ALDH2B7	sp|Q8S528|AL2B7_ARATH Aldehyde dehydrogenase family 2 member B7, mitochondrial OS=Arabidopsis thaliana OX=3702 GN=ALDH2B7 PE=1 SV=2	1	1	1	1	1.9	58.152	534	0.98168	23507000	712330
Q8S8P3	Q8S8P3			sp|Q8S8P3|GT14C_ARATH Beta-glucuronosyltransferase GlcAT14C OS=Arabidopsis thaliana OX=3702 GN=GLCAT14C PE=2 SV=1	1	1	1	1	2.9	44.459	384	-2	0	0
Q9FIB6;Q8VWK0	Q9FIB6;Q8VWK0	26S proteasome non-ATPase regulatory subunit 12 homolog A;26S proteasome non-ATPase regulatory subunit 12 homolog B	RPN5A;RPN5B	sp|Q9FIB6|PS12A_ARATH 26S proteasome non-ATPase regulatory subunit 12 homolog A OS=Arabidopsis thaliana OX=3702 GN=RPN5A PE=1 SV=1;sp|Q8VWK0|PS12B_ARATH 26S proteasome non-ATPase regulatory subunit 12 homolog B OS=Arabidopsis thaliana OX=3702 GN=RPN5B PE=1	2	1	1	1	2	50.837	442	0.9627	16155000	521130
Q8VY91	Q8VY91	30S ribosomal protein S6 alpha, chloroplastic	RPS6	sp|Q8VY91|RR6_ARATH 30S ribosomal protein S6 alpha, chloroplastic OS=Arabidopsis thaliana OX=3702 GN=RPS6 PE=2 SV=1	1	1	1	1	4.8	22.761	207	1.2663	32341000	3234100
Q8VYI4	Q8VYI4		At1g14810	tr|Q8VYI4|Q8VYI4_ARATH Aspartate-semialdehyde dehydrogenase OS=Arabidopsis thaliana OX=3702 GN=At1g14810 PE=1 SV=1	1	2	2	2	9.9	40.745	375	10.428	51935000	1954800
Q8VZ19;Q9LSA3;Q9C8F7	Q8VZ19;Q9LSA3;Q9C8F7	60S ribosomal protein L30-2;60S ribosomal protein L30-3;Putative 60S ribosomal protein L30-1	RPL30B;RPL30C;RPL30A	sp|Q8VZ19|RL302_ARATH 60S ribosomal protein L30-2 OS=Arabidopsis thaliana OX=3702 GN=RPL30B PE=3 SV=1;sp|Q9LSA3|RL303_ARATH 60S ribosomal protein L30-3 OS=Arabidopsis thaliana OX=3702 GN=RPL30C PE=3 SV=1;sp|Q9C8F7|RL301_ARATH Putative 60S ribosomal protein	3	2	2	2	26.8	12.29	112	5.384	177670000	20083000
Q8VZB9;P59230;P59231	Q8VZB9;P59230;P59231	60S ribosomal protein L10a-1;60S ribosomal protein L10a-2;60S ribosomal protein L10a-3	RPL10AA;RPL10AB;RPL10AC	sp|Q8VZB9|R10A1_ARATH 60S ribosomal protein L10a-1 OS=Arabidopsis thaliana OX=3702 GN=RPL10AA PE=1 SV=1;sp|P59230|R10A2_ARATH 60S ribosomal protein L10a-2 OS=Arabidopsis thaliana OX=3702 GN=RPL10AB PE=1 SV=1;sp|P59231|R10A3_ARATH 60S ribosomal protein L10a	3	6	6	6	21.8	24.469	216	11.005	1136900000	45330000
Q8W0Z7	Q8W0Z7	Branched-chain-amino-acid aminotransferase-like protein 1		sp|Q8W0Z7|BCAL1_ARATH Branched-chain-amino-acid aminotransferase-like protein 1 OS=Arabidopsis thaliana OX=3702 GN=At3g05190 PE=2 SV=1	1	2	2	1	4.7	62.212	555	7.9674	228450000	4515800
Q8W493	Q8W493	Ferredoxin--NADP reductase, leaf isozyme 2, chloroplastic	LFNR2	sp|Q8W493|FNRL2_ARATH Ferredoxin--NADP reductase, leaf isozyme 2, chloroplastic OS=Arabidopsis thaliana OX=3702 GN=LFNR2 PE=1 SV=1	1	2	1	1	9.8	41.168	369	3.0888	9587800	399490
Q9SJT7;Q8W4S4	Q9SJT7;Q8W4S4	V-type proton ATPase subunit a2;V-type proton ATPase subunit a3	VHA-a2;VHA-a3	sp|Q9SJT7|VHAA2_ARATH V-type proton ATPase subunit a2 OS=Arabidopsis thaliana OX=3702 GN=VHA-a2 PE=1 SV=1;sp|Q8W4S4|VHAA3_ARATH V-type proton ATPase subunit a3 OS=Arabidopsis thaliana OX=3702 GN=VHA-a3 PE=1 SV=1	2	1	1	1	1.2	93.105	821	1.0903	24796000	652520
Q8W585;O80860;Q9M895	Q8W585;O80860	ATP-dependent zinc metalloprotease FTSH 8, chloroplastic;ATP-dependent zinc metalloprotease FTSH 2, chloroplastic	FTSH8;FTSH2	sp|Q8W585|FTSH8_ARATH ATP-dependent zinc metalloprotease FTSH 8, chloroplastic OS=Arabidopsis thaliana OX=3702 GN=FTSH8 PE=1 SV=1;sp|O80860|FTSH2_ARATH ATP-dependent zinc metalloprotease FTSH 2, chloroplastic OS=Arabidopsis thaliana OX=3702 GN=FTSH2 PE=1 S	3	8	8	7	15.2	73.198	685	24.181	406780000	4272400
Q93VC7	Q93VC7		RPS1	sp|Q93VC7|RPS1_ARATH 30S ribosomal protein S1, chloroplastic OS=Arabidopsis thaliana OX=3702 GN=RPS1 PE=1 SV=1	1	6	6	6	12.5	45.11	416	19.655	210900000	5840400
Q93VP9	Q93VP9		At4g27585	tr|Q93VP9|Q93VP9_ARATH SPFH/Band 7/PHB domain-containing membrane-associated protein family OS=Arabidopsis thaliana OX=3702 GN=AtSLP1 PE=1 SV=1	1	1	1	1	2.7	45.02	411	1.3915	26881000	840030
Q93VR3	Q93VR3	GDP-mannose 3,5-epimerase		sp|Q93VR3|GME_ARATH GDP-mannose 3,5-epimerase OS=Arabidopsis thaliana OX=3702 GN=At5g28840 PE=1 SV=1	1	2	2	2	8	42.758	377	3.3015	22325000	970660
Q93Y35	Q93Y35	26S proteasome non-ATPase regulatory subunit 6 homolog	RPN7	sp|Q93Y35|PSMD6_ARATH 26S proteasome non-ATPase regulatory subunit 6 homolog OS=Arabidopsis thaliana OX=3702 GN=RPN7 PE=1 SV=1	1	1	1	1	3.6	44.282	387	12.159	21854000	910580
Q93YV5	Q93YV5		At1g78420	sp|Q93YV5|DA2_ARATH E3 ubiquitin-protein ligase DA2 OS=Arabidopsis thaliana OX=3702 GN=DA2 PE=1 SV=1	1	1	1	1	3.2	45.049	401	1.0929	0	0
Q93ZN9	Q93ZN9	LL-diaminopimelate aminotransferase, chloroplastic	DAP	sp|Q93ZN9|DAPAT_ARATH LL-diaminopimelate aminotransferase, chloroplastic OS=Arabidopsis thaliana OX=3702 GN=DAP PE=1 SV=1	1	1	1	1	2.6	50.396	461	1.0447	90974000	3790600
Q940Y8	Q940Y8	Kinesin-like protein	At3g16060	sp|Q940Y8|KN13B_ARATH Kinesin-like protein KIN-13B OS=Arabidopsis thaliana OX=3702 GN=KIN13B PE=1 SV=1	1	1	1	1	1.6	76.771	684	2.0562	8261500	223280
Q944G9;Q9ZU52	Q944G9	Probable fructose-bisphosphate aldolase 2, chloroplastic	FBA2	sp|Q944G9|ALFP2_ARATH Fructose-bisphosphate aldolase 2, chloroplastic OS=Arabidopsis thaliana OX=3702 GN=FBA2 PE=1 SV=2	2	5	1	1	14.8	42.987	398	3.1155	36958000	1539900
Q94AH9	Q94AH9	Mediator of RNA polymerase II transcription subunit 36a	MED36A	sp|Q94AH9|FBRL2_ARATH rRNA 2-O-methyltransferase fibrillarin 2 OS=Arabidopsis thaliana OX=3702 GN=FIB2 PE=1 SV=2	1	2	1	1	6.9	33.653	320	1.5516	23781000	1251600
Q94AZ4;Q8VZ50	Q94AZ4;Q8VZ50	Probable calcium-binding protein CML13;Probable calcium-binding protein CML14	CML13;CML14	sp|Q94AZ4|CML13_ARATH Probable calcium-binding protein CML13 OS=Arabidopsis thaliana OX=3702 GN=CML13 PE=2 SV=1;sp|Q8VZ50|CML14_ARATH Probable calcium-binding protein CML14 OS=Arabidopsis thaliana OX=3702 GN=CML14 PE=2 SV=1	2	2	2	2	15.5	16.517	148	6.5411	84674000	7056100
Q94BQ2;Q9C5U3;Q9SSB4	Q94BQ2;Q9C5U3	26S protease regulatory subunit 8 homolog B;26S protease regulatory subunit 8 homolog A	RPT6B;RPT6A	sp|Q94BQ2|PRS8B_ARATH 26S proteasome regulatory subunit 8 homolog B OS=Arabidopsis thaliana OX=3702 GN=RPT6B PE=1 SV=1;sp|Q9C5U3|PRS8A_ARATH 26S proteasome regulatory subunit 8 homolog A OS=Arabidopsis thaliana OX=3702 GN=RPT6A PE=1 SV=1	3	12	12	10	30.8	47.156	419	39.291	474930000	5546800
Q94C74	Q94C74	Serine hydroxymethyltransferase 2, mitochondrial	SHM2	sp|Q94C74|GLYM2_ARATH Serine hydroxymethyltransferase 2, mitochondrial OS=Arabidopsis thaliana OX=3702 GN=SHM2 PE=1 SV=2	1	10	1	1	27.3	57.341	517	-2	84093000	2548300
Q94CE4	Q94CE4	Beta carbonic anhydrase 4	BCA4	sp|Q94CE4|BCA4_ARATH Beta carbonic anhydrase 4 OS=Arabidopsis thaliana OX=3702 GN=BCA4 PE=1 SV=1	1	2	2	2	10	30.836	280	14.619	6347500000	38962000
Q94F50	Q94F50		At5g48790	tr|Q94F50|Q94F50_ARATH AT5g48790/K24G6_12 OS=Arabidopsis thaliana OX=3702 GN=AT5G48790 PE=1 SV=1	1	1	1	1	3.2	35.86	316	0.94853	30513000	1453000
Q96250	Q96250	ATP synthase subunit gamma, mitochondrial	ATPC	sp|Q96250|ATPG3_ARATH ATP synthase subunit gamma, mitochondrial OS=Arabidopsis thaliana OX=3702 GN=ATPC PE=1 SV=1	1	2	2	2	11.1	35.448	325	0.97577	66447000	2502600
Q96291;Q9C5R8	Q96291;Q9C5R8	2-Cys peroxiredoxin BAS1, chloroplastic;2-Cys peroxiredoxin BAS1-like, chloroplastic	BAS1	sp|Q96291|BAS1A_ARATH 2-Cys peroxiredoxin BAS1, chloroplastic OS=Arabidopsis thaliana OX=3702 GN=BAS1 PE=1 SV=2;sp|Q9C5R8|BAS1B_ARATH 2-Cys peroxiredoxin BAS1-like, chloroplastic OS=Arabidopsis thaliana OX=3702 GN=At5g06290 PE=2 SV=3	2	1	1	1	8.6	29.092	266	14.393	24135000	1419700
Q96331	Q96331	23.6 kDa heat shock protein, mitochondrial	HSP23.6	sp|Q96331|HS23M_ARATH 23.6 kDa heat shock protein, mitochondrial OS=Arabidopsis thaliana OX=3702 GN=HSP23.6 PE=2 SV=1	1	1	1	1	4.3	23.609	210	2.1178	130770000	10059000
Q9ASR1	Q9ASR1		T6H22.13	sp|Q9ASR1|EF2_ARATH Elongation factor 2 OS=Arabidopsis thaliana OX=3702 GN=LOS1 PE=1 SV=1	1	12	12	6	17.6	93.89	843	56.307	1618500000	7357200
Q9ASR4	Q9ASR4	Branched-chain-amino-acid aminotransferase-like protein 2		sp|Q9ASR4|BCAL2_ARATH Branched-chain-amino-acid aminotransferase-like protein 2 OS=Arabidopsis thaliana OX=3702 GN=At5g27410 PE=2 SV=1	1	2	1	1	7.2	62.896	559	1.9281	14376000	378310
Q9AST9	Q9AST9			tr|Q9AST9|Q9AST9_ARATH At1g73110/F3N23_39 OS=Arabidopsis thaliana OX=3702 GN=At1g73110/F3N23_39 PE=1 SV=1	1	1	1	1	4.4	48.325	432	4.6541	102230000	3525300
Q9C514	Q9C514	40S ribosomal protein S7-1	RPS7A	sp|Q9C514|RS71_ARATH 40S ribosomal protein S7-1 OS=Arabidopsis thaliana OX=3702 GN=RPS7A PE=2 SV=1	1	2	2	2	12	21.922	191	2.0907	218550000	9828300
Q9C774	Q9C774	26S proteasome non-ATPase regulatory subunit 7 homolog B	RPN8B	sp|Q9C774|PSD7B_ARATH 26S proteasome non-ATPase regulatory subunit 7 homolog B OS=Arabidopsis thaliana OX=3702 GN=RPN8B PE=1 SV=1	1	1	1	1	5.5	35.085	310	3.7784	21649000	461120
Q9C944;Q9T0H7;Q9LD28;O81826;Q9LHQ5;Q9C681;Q9SII0;O23628;Q9S9K7;O04848;Q9FJE8;Q94F49	Q9C944;Q9T0H7;Q9LD28;O81826;Q9LHQ5;Q9C681;Q9SII0;O23628;Q9S9K7;O04848;Q9FJE8;Q94F49	Probable histone H2A variant 3;Histone H2A.8;Histone H2A.6;Probable histone H2A.3;Probable histone H2A.2;Probable histone H2A.1;Probable histone H2A variant 2;Histone H2A variant 1;Probable histone H2AXb;Probable histone H2AXa;Probable histone H2A.7;Probable histone H2A.5	RAT5;H2AV	sp|Q9C944|H2AV3_ARATH Probable histone H2A variant 3 OS=Arabidopsis thaliana OX=3702 GN=At1g52740 PE=1 SV=1;sp|Q9T0H7|H2A8_ARATH Histone H2A.8 OS=Arabidopsis thaliana OX=3702 GN=At4g13570 PE=1 SV=1;sp|Q9LD28|H2A6_ARATH Histone H2A.6 OS=Arabidopsis thaliana	12	2	2	2	11.9	14.271	134	1.543	762570000	95321000
Q9C9C5;Q9C9C6;Q9FZ76	Q9C9C5;Q9C9C6;Q9FZ76	60S ribosomal protein L6-3;60S ribosomal protein L6-2;60S ribosomal protein L6-1	RPL6C;RPL6B;RPL6A	sp|Q9C9C5|RL63_ARATH 60S ribosomal protein L6-3 OS=Arabidopsis thaliana OX=3702 GN=RPL6C PE=2 SV=1;sp|Q9C9C6|RL62_ARATH 60S ribosomal protein L6-2 OS=Arabidopsis thaliana OX=3702 GN=RPL6B PE=2 SV=1;sp|Q9FZ76|RL61_ARATH 60S ribosomal protein L6-1 OS=Arabido	3	3	3	3	17.6	26.106	233	6.4151	208400000	11444000
Q9C9P3;F4IFA4	Q9C9P3;F4IFA4		F9E10.24;At2g04650	tr|Q9C9P3|Q9C9P3_ARATH ADP-glucose pyrophosphorylase family protein OS=Arabidopsis thaliana OX=3702 GN=F9E10.24 PE=1 SV=1;tr|F4IFA4|F4IFA4_ARATH ADP-glucose pyrophosphorylase family protein OS=Arabidopsis thaliana OX=3702 GN=At2g04650 PE=1 SV=1	2	2	2	2	6.5	45.563	415	4.3478	91672000	2462300
Q9CA67	Q9CA67	Geranylgeranyl diphosphate reductase, chloroplastic	CHLP	sp|Q9CA67|CHLP_ARATH Geranylgeranyl diphosphate reductase, chloroplastic OS=Arabidopsis thaliana OX=3702 GN=CHLP PE=1 SV=1	1	4	4	4	9.6	51.837	467	14.531	494810000	16357000
Q9CAI7;P41377;P41376	Q9CAI7;P41377;P41376	Eukaryotic initiation factor 4A-3;Eukaryotic initiation factor 4A-2;Eukaryotic initiation factor 4A-1	TIF4A-3;TIF4A-2;TIF4A-1	sp|Q9CAI7|IF4A3_ARATH Eukaryotic initiation factor 4A-3 OS=Arabidopsis thaliana OX=3702 GN=TIF4A-3 PE=1 SV=1;sp|P41377|IF4A2_ARATH Eukaryotic initiation factor 4A-2 OS=Arabidopsis thaliana OX=3702 GN=TIF4A-2 PE=1 SV=1;sp|P41376|IF4A1_ARATH Eukaryotic initi	3	5	5	5	15.7	46.77	414	24.949	454420000	9121900
Q9CAV0	Q9CAV0	40S ribosomal protein S3a-1	RPS3AA	sp|Q9CAV0|RS3A1_ARATH 40S ribosomal protein S3a-1 OS=Arabidopsis thaliana OX=3702 GN=RPS3AA PE=1 SV=3	1	2	2	1	6.9	29.85	262	3.4012	26115000	1632200
Q9FE65	Q9FE65	60S ribosomal protein L34-2	RPL34B	sp|Q9FE65|RL342_ARATH 60S ribosomal protein L34-2 OS=Arabidopsis thaliana OX=3702 GN=RPL34B PE=3 SV=1	1	5	5	1	42	13.65	119	8.4924	688660000	51274000
Q9FEF8;Q9FHB3	Q9FEF8	Probable mediator of RNA polymerase II transcription subunit 36b	MED36B	sp|Q9FEF8|FBRL1_ARATH rRNA 2-O-methyltransferase fibrillarin 1 OS=Arabidopsis thaliana OX=3702 GN=FIB1 PE=1 SV=1	2	3	3	2	8.4	32.829	308	2.6743	21602000	215040
Q9FFJ2	Q9FFJ2		ENH1	tr|Q9FFJ2|Q9FFJ2_ARATH Rubredoxin family protein OS=Arabidopsis thaliana OX=3702 GN=ENH1 PE=1 SV=1	1	1	1	1	5.9	28.458	271	14.223	138610000	8153600
Q9FFS8	Q9FFS8	40S ribosomal protein S10-2	RPS10B	sp|Q9FFS8|RS102_ARATH 40S ribosomal protein S10-2 OS=Arabidopsis thaliana OX=3702 GN=RPS10B PE=2 SV=1	1	1	1	1	8.9	19.733	180	0.91725	23930000	2175500
Q9LIL3;Q9FG81	Q9LIL3;Q9FG81		At3g22850;At5g43830	tr|Q9LIL3|Q9LIL3_ARATH Aluminum induced protein with YGL and LRDR motifs OS=Arabidopsis thaliana OX=3702 GN=At3g22850 PE=1 SV=1;tr|Q9FG81|Q9FG81_ARATH Aluminum induced protein with YGL and LRDR motifs OS=Arabidopsis thaliana OX=3702 GN=MQD19.19 PE=1 SV=1	2	1	1	1	4.4	27.107	248	4.1265	27415000	1958200
Q9FGK8	Q9FGK8	Protein transport protein SEC16B homolog	SEC16B	sp|Q9FGK8|SC16B_ARATH Protein transport protein SEC16B homolog OS=Arabidopsis thaliana OX=3702 GN=SEC16B PE=1 SV=1	1	1	1	1	0.7	147.81	1361	3.4733	79327000	1469000
Q9FGX1;Q9C522	Q9FGX1;Q9C522	ATP-citrate synthase beta chain protein 2;ATP-citrate synthase beta chain protein 1	ACLB-2;ACLB-1	sp|Q9FGX1|ACLB2_ARATH ATP-citrate synthase beta chain protein 2 OS=Arabidopsis thaliana OX=3702 GN=ACLB-2 PE=1 SV=1;sp|Q9C522|ACLB1_ARATH ATP-citrate synthase beta chain protein 1 OS=Arabidopsis thaliana OX=3702 GN=ACLB-1 PE=2 SV=1	2	6	6	6	14.1	65.827	608	13.348	147080000	2169600
Q9FH13	Q9FH13	Putative 4-hydroxy-4-methyl-2-oxoglutarate aldolase 3		sp|Q9FH13|RRAA3_ARATH Putative 4-hydroxy-4-methyl-2-oxoglutarate aldolase 3 OS=Arabidopsis thaliana OX=3702 GN=At5g56260 PE=1 SV=1	1	1	1	1	5.4	17.567	166	1.0965	455650000	41423000
Q9FI56;P42762;Q8VYJ7	Q9FI56	Chaperone protein ClpC1, chloroplastic	CLPC1	sp|Q9FI56|CLPC1_ARATH Chaperone protein ClpC1, chloroplastic OS=Arabidopsis thaliana OX=3702 GN=CLPC1 PE=1 SV=1	3	24	24	8	27.8	103.45	929	100.88	2020500000	14022000
Q9FIF3	Q9FIF3	40S ribosomal protein S8-2	RPS8B	sp|Q9FIF3|RS82_ARATH 40S ribosomal protein S8-2 OS=Arabidopsis thaliana OX=3702 GN=RPS8B PE=2 SV=1	1	2	2	2	5.7	23.773	210	3.578	15367000	1182100
Q9FIK7	Q9FIK7	Probable acetyl-CoA acetyltransferase, cytosolic 2		sp|Q9FIK7|THIC2_ARATH Probable acetyl-CoA acetyltransferase, cytosolic 2 OS=Arabidopsis thaliana OX=3702 GN=At5g47720 PE=2 SV=1	1	1	1	1	2.4	43.291	415	1.157	23434000	976410
Q9FJA6;Q9M339;Q9SIP7	Q9FJA6;Q9M339;Q9SIP7	40S ribosomal protein S3-3;40S ribosomal protein S3-2;40S ribosomal protein S3-1	RPS3C;RPS3B;RPS3A	sp|Q9FJA6|RS33_ARATH 40S ribosomal protein S3-3 OS=Arabidopsis thaliana OX=3702 GN=RPS3C PE=1 SV=1;sp|Q9M339|RS32_ARATH 40S ribosomal protein S3-2 OS=Arabidopsis thaliana OX=3702 GN=RPS3B PE=1 SV=1;sp|Q9SIP7|RS31_ARATH 40S ribosomal protein S3-1 OS=Arabido	3	2	2	2	8.5	27.458	248	3.6486	17882000	1051900
Q9FJW0	Q9FJW0		At5g67630	tr|Q9FJW0|Q9FJW0_ARATH RuvB-like helicase OS=Arabidopsis thaliana OX=3702 GN=At5g67630 PE=1 SV=1	1	1	1	1	3.4	52.113	469	1.5615	6520500	217350
Q9FJX2	Q9FJX2	60S ribosomal protein L26-2	RPL26B	sp|Q9FJX2|RL262_ARATH 60S ribosomal protein L26-2 OS=Arabidopsis thaliana OX=3702 GN=RPL26B PE=2 SV=1	1	5	5	5	14.4	16.79	146	4.7745	122980000	9166100
Q9FK25	Q9FK25	Flavone 3-O-methyltransferase 1	OMT1	sp|Q9FK25|OMT1_ARATH Flavone 3-O-methyltransferase 1 OS=Arabidopsis thaliana OX=3702 GN=OMT1 PE=1 SV=1	1	1	1	1	3.6	39.618	363	0.9396	8360100	418000
Q9SVR0;Q9LRX8;Q9FKC0	Q9SVR0;Q9LRX8;Q9FKC0	60S ribosomal protein L13a-3;60S ribosomal protein L13a-2;60S ribosomal protein L13a-4	RPL13AC;RPL13AB;RPL13AD	sp|Q9SVR0|R13A3_ARATH 60S ribosomal protein L13a-3 OS=Arabidopsis thaliana OX=3702 GN=RPL13AC PE=2 SV=1;sp|Q9LRX8|R13A2_ARATH 60S ribosomal protein L13a-2 OS=Arabidopsis thaliana OX=3702 GN=RPL13AB PE=2 SV=1;sp|Q9FKC0|R13A4_ARATH 60S ribosomal protein L13a	3	5	5	2	13.1	23.629	206	5.1808	121640000	3834200
Q9FKS0;Q9LK34	Q9FKS0	Uridine kinase-like protein 1, chloroplastic;Uridine kinase;Putative uracil phosphoribosyltransferase	UKL1	sp|Q9FKS0|UKL1_ARATH Uridine/cytidine kinase UKL1, chloroplastic OS=Arabidopsis thaliana OX=3702 GN=UKL1 PE=1 SV=1	2	3	3	3	10.5	54.429	486	15.76	78274000	759110
Q9FKW6	Q9FKW6	Ferredoxin--NADP reductase, leaf isozyme 1, chloroplastic	LFNR1	sp|Q9FKW6|FNRL1_ARATH Ferredoxin--NADP reductase, leaf isozyme 1, chloroplastic OS=Arabidopsis thaliana OX=3702 GN=LFNR1 PE=1 SV=1	1	3	3	2	9.4	40.326	360	9.2339	200080000	6899300
Q9FLF0;Q9LXG1	Q9FLF0;Q9LXG1	40S ribosomal protein S9-2;40S ribosomal protein S9-1	RPS9C;RPS9B	sp|Q9FLF0|RS92_ARATH 40S ribosomal protein S9-2 OS=Arabidopsis thaliana OX=3702 GN=RPS9C PE=1 SV=1;sp|Q9LXG1|RS91_ARATH 40S ribosomal protein S9-1 OS=Arabidopsis thaliana OX=3702 GN=RPS9B PE=1 SV=1	2	3	3	3	12.7	23.16	197	6.5127	41862000	3488500
Q9SID0;Q9M1B9;Q9LNE3;Q9FLH8;Q9LNE4	Q9SID0;Q9M1B9;Q9LNE3;Q9FLH8;Q9LNE4	Probable fructokinase-1;Probable fructokinase-4;Probable fructokinase-2;Probable fructokinase-7;Probable fructokinase-3		sp|Q9SID0|SCRK1_ARATH Probable fructokinase-1 OS=Arabidopsis thaliana OX=3702 GN=At2g31390 PE=2 SV=1;sp|Q9M1B9|SCRK4_ARATH Probable fructokinase-4 OS=Arabidopsis thaliana OX=3702 GN=At3g59480 PE=2 SV=1;sp|Q9LNE3|SCRK2_ARATH Probable fructokinase-2 OS=Arabi	5	1	1	1	2.8	35.275	325	1.3256	0	0
Q9FLN4	Q9FLN4	50S ribosomal protein L27, chloroplastic	RPL27	sp|Q9FLN4|RK27_ARATH 50S ribosomal protein L27, chloroplastic OS=Arabidopsis thaliana OX=3702 GN=RPL27 PE=2 SV=1	1	1	1	1	9.6	21.737	198	1.695	33256000	2558100
Q9LIA8;Q9LF33;Q9FM01;Q9FZE1	Q9LIA8;Q9LF33;Q9FM01;Q9FZE1	UDP-glucose 6-dehydrogenase 2;UDP-glucose 6-dehydrogenase 3;UDP-glucose 6-dehydrogenase 4;UDP-glucose 6-dehydrogenase 1	UGD2;UGD3;UGD4;UGD1	sp|Q9LIA8|UGDH2_ARATH UDP-glucose 6-dehydrogenase 2 OS=Arabidopsis thaliana OX=3702 GN=UGD2 PE=1 SV=1;sp|Q9LF33|UGDH3_ARATH UDP-glucose 6-dehydrogenase 3 OS=Arabidopsis thaliana OX=3702 GN=UGD3 PE=1 SV=1;sp|Q9FM01|UGDH4_ARATH UDP-glucose 6-dehydrogenase 4	4	3	3	3	7.3	53.172	480	15.068	81920000	2100500
Q9FME2	Q9FME2		At5g60980	sp|Q9FME2|NTF2_ARATH Nuclear transport factor 2 OS=Arabidopsis thaliana OX=3702 GN=NTF2 PE=1 SV=1	1	1	1	1	2.2	49.543	460	0.85766	6160100	228150
Q9FN48	Q9FN48	Calcium sensing receptor, chloroplastic	CAS	sp|Q9FN48|CAS_ARATH Calcium sensing receptor, chloroplastic OS=Arabidopsis thaliana OX=3702 GN=CAS PE=1 SV=1	1	1	1	1	4.7	41.285	387	3.4882	58018000	2320700
Q9SGA6;Q9LF30;Q9FNP8	Q9SGA6;Q9LF30;Q9FNP8	40S ribosomal protein S19-1;40S ribosomal protein S19-2;40S ribosomal protein S19-3	RPS19A;RPS19B;RPS19C	sp|Q9SGA6|RS191_ARATH 40S ribosomal protein S19-1 OS=Arabidopsis thaliana OX=3702 GN=RPS19A PE=2 SV=1;sp|Q9LF30|RS192_ARATH 40S ribosomal protein S19-2 OS=Arabidopsis thaliana OX=3702 GN=RPS19B PE=2 SV=1;sp|Q9FNP8|RS193_ARATH 40S ribosomal protein S19-3 OS	3	3	3	3	16.1	15.828	143	4.1574	225170000	7045400
Q9FNX5;Q8LF21	Q9FNX5;Q8LF21	Dynamin-related protein 1E;Dynamin-related protein 1C	DRP1E;DRP1C	sp|Q9FNX5|DRP1E_ARATH Phragmoplastin DRP1E OS=Arabidopsis thaliana OX=3702 GN=DRP1E PE=1 SV=1;sp|Q8LF21|DRP1C_ARATH Phragmoplastin DRP1C OS=Arabidopsis thaliana OX=3702 GN=DRP1C PE=1 SV=2	2	2	1	1	3.4	69.803	624	1.8102	188480000	4712000
Q9FRH7	Q9FRH7	Tubby-like F-box protein 10	TULP10	sp|Q9FRH7|TLP10_ARATH Tubby-like F-box protein 10 OS=Arabidopsis thaliana OX=3702 GN=TULP10 PE=1 SV=1	1	1	1	1	2.7	50.01	445	1.2585	52004000	1531100
Q9FWA3	Q9FWA3	6-phosphogluconate dehydrogenase, decarboxylating 3		sp|Q9FWA3|6PGD2_ARATH 6-phosphogluconate dehydrogenase, decarboxylating 2 OS=Arabidopsis thaliana OX=3702 GN=PGD2 PE=1 SV=1	1	3	1	1	8	53.577	486	1.6506	28525000	864390
Q9FWR1	Q9FWR1		F17F16.3	tr|Q9FWR1|Q9FWR1_ARATH F17F16.3 protein OS=Arabidopsis thaliana OX=3702 GN=F17F16.3 PE=1 SV=1	1	1	1	1	2.5	36.216	324	0.81294	0	0
Q9FX54;P25858;Q5E924;Q9SAJ6	Q9FX54;P25858	Glyceraldehyde-3-phosphate dehydrogenase GAPC2, cytosolic;Glyceraldehyde-3-phosphate dehydrogenase GAPC1, cytosolic	GAPC2;GAPC1	sp|Q9FX54|G3PC2_ARATH Glyceraldehyde-3-phosphate dehydrogenase GAPC2, cytosolic OS=Arabidopsis thaliana OX=3702 GN=GAPC2 PE=1 SV=1;sp|P25858|G3PC1_ARATH Glyceraldehyde-3-phosphate dehydrogenase GAPC1, cytosolic OS=Arabidopsis thaliana OX=3702 GN=GAPC1 PE=1	4	8	8	8	31.7	36.913	338	41.619	690910000	14012000
Q9FXB9	Q9FXB9	Pentatricopeptide repeat-containing protein At1g56690, mitochondrial	PCMP-H69	sp|Q9FXB9|PPR84_ARATH Pentatricopeptide repeat-containing protein At1g56690, mitochondrial OS=Arabidopsis thaliana OX=3702 GN=PCMP-H69 PE=2 SV=1	1	1	1	1	1.3	79.704	704	0.94025	24890000	529570
Q9FY54	Q9FY54	Probable sucrose-phosphate synthase 2	SPS2	sp|Q9FY54|SPSA2_ARATH Probable sucrose-phosphate synthase 2 OS=Arabidopsis thaliana OX=3702 GN=SPS2 PE=1 SV=1	1	2	2	2	2.5	116.96	1047	11.553	0	0
Q9FY99;Q8L743	Q9FY99;Q8L743	Glucose-6-phosphate 1-dehydrogenase 2, chloroplastic;Glucose-6-phosphate 1-dehydrogenase 3, chloroplastic		sp|Q9FY99|G6PD2_ARATH Glucose-6-phosphate 1-dehydrogenase 2, chloroplastic OS=Arabidopsis thaliana OX=3702 GN=G6PD2 PE=1 SV=2;sp|Q8L743|G6PD3_ARATH Glucose-6-phosphate 1-dehydrogenase 3, chloroplastic OS=Arabidopsis thaliana OX=3702 GN=G6PD3 PE=1 SV=2	2	7	7	3	12.1	67.159	596	6.4678	225980000	2610500
Q9FZ47	Q9FZ47	ACT domain-containing protein ACR11	ACR11	sp|Q9FZ47|ACR11_ARATH ACT domain-containing protein ACR11 OS=Arabidopsis thaliana OX=3702 GN=ACR11 PE=1 SV=1	1	1	1	1	5.2	31.294	290	12.58	177170000	3501700
Q9LD48	Q9LD48		F14M2.2	tr|Q9LD48|Q9LD48_ARATH 40S ribosomal protein S15 OS=Arabidopsis thaliana OX=3702 GN=F14M2.2 PE=2 SV=1	1	1	1	1	24.3	8.1387	70	1.6535	19410000	6469900
Q9LD57	Q9LD57	Phosphoglycerate kinase 1, chloroplastic	PGK1	sp|Q9LD57|PGKH1_ARATH Phosphoglycerate kinase 1, chloroplastic OS=Arabidopsis thaliana OX=3702 GN=PGK1 PE=1 SV=1	1	11	2	2	24.7	50.111	481	5.8915	353740000	8328000
Q9LDV4	Q9LDV4	Alanine aminotransferase 2, mitochondrial	ALAAT2	sp|Q9LDV4|ALAT2_ARATH Alanine aminotransferase 2, mitochondrial OS=Arabidopsis thaliana OX=3702 GN=ALAAT2 PE=1 SV=1	1	1	1	1	1.9	59.51	540	1.157	10245000	301320
Q9LF46	Q9LF46	2-hydroxyacyl-CoA lyase	HACL	sp|Q9LF46|HACL_ARATH 2-hydroxyacyl-CoA lyase OS=Arabidopsis thaliana OX=3702 GN=HACL PE=1 SV=1	1	1	1	1	1.9	61.47	572	0.79344	105970000	2943600
Q9SJQ9;Q9LF98	Q9SJQ9;Q9LF98	Fructose-bisphosphate aldolase	At2g36460;F8J2_100	sp|Q9SJQ9|ALFC6_ARATH Fructose-bisphosphate aldolase 6, cytosolic OS=Arabidopsis thaliana OX=3702 GN=FBA6 PE=1 SV=1;sp|Q9LF98|ALFC8_ARATH Fructose-bisphosphate aldolase 8, cytosolic OS=Arabidopsis thaliana OX=3702 GN=FBA8 PE=1 SV=1	2	1	1	1	3.1	38.386	358	1.2384	5443300	236660
Q9LFF7;A0A1P8ASP4;Q8RWN3	Q9LFF7;A0A1P8ASP4;Q8RWN3		F4P12_340;At3g25840	tr|Q9LFF7|Q9LFF7_ARATH Non-specific serine/threonine protein kinase OS=Arabidopsis thaliana OX=3702 GN=F4P12_340 PE=3 SV=1;tr|A0A1P8ASP4|A0A1P8ASP4_ARATH Non-specific serine/threonine protein kinase OS=Arabidopsis thaliana OX=3702 GN=At1g13350 PE=1 SV=1;tr	3	2	2	2	3.6	73.096	642	0.79713	65121000	1573100
Q9LHA8	Q9LHA8	Probable mediator of RNA polymerase II transcription subunit 37c	MED37C	sp|Q9LHA8|HS704_ARATH Heat shock 70 kDa protein 4 OS=Arabidopsis thaliana OX=3702 GN=HSP70-4 PE=1 SV=1	1	14	14	1	19.8	71.101	650	41.939	992800000	15388000
Q9LI74	Q9LI74	Protein CHUP1, chloroplastic	CHUP1	sp|Q9LI74|CHUP1_ARATH Protein CHUP1, chloroplastic OS=Arabidopsis thaliana OX=3702 GN=CHUP1 PE=1 SV=1	1	1	1	1	1.1	111.91	1004	3.8907	32748000	536860
Q9LIK9;O23324	Q9LIK9;O23324	ATP sulfurylase 1, chloroplastic;ATP-sulfurylase 3, chloroplastic	APS1;APS3	sp|Q9LIK9|APS1_ARATH ATP sulfurylase 1, chloroplastic OS=Arabidopsis thaliana OX=3702 GN=APS1 PE=1 SV=1;sp|O23324|APS3_ARATH ATP-sulfurylase 3, chloroplastic OS=Arabidopsis thaliana OX=3702 GN=APS3 PE=1 SV=1	2	5	5	3	17.5	51.458	463	20.686	444940000	8370700
Q9LIP9	Q9LIP9		At3g24090	sp|Q9LIP9|GFAT1_ARATH Glutamine--fructose-6-phosphate aminotransferase [isomerizing] 1 OS=Arabidopsis thaliana OX=3702 GN=GFAT1 PE=2 SV=1	1	4	4	4	7.1	74.604	677	24.52	357680000	594270
Q9LJE4;P21240	Q9LJE4;P21240	Chaperonin 60 subunit beta 2, chloroplastic;Chaperonin 60 subunit beta 1, chloroplastic	CPN60B2;CPN60B1	sp|Q9LJE4|CPNB2_ARATH Chaperonin 60 subunit beta 2, chloroplastic OS=Arabidopsis thaliana OX=3702 GN=CPN60B2 PE=1 SV=1;sp|P21240|CPNB1_ARATH Chaperonin 60 subunit beta 1, chloroplastic OS=Arabidopsis thaliana OX=3702 GN=CPN60B1 PE=1 SV=3	2	9	9	2	17.4	63.341	596	30.971	588110000	13999000
Q9LQI9;Q9SYG4;Q9LJH8	Q9LQI9;Q9SYG4;Q9LJH8	Oligouridylate-binding protein 1B;Oligouridylate-binding protein 1A;Oligouridylate-binding protein 1C	UBP1B;UBP1A;UBP1C	sp|Q9LQI9|UBP1B_ARATH Oligouridylate-binding protein 1B OS=Arabidopsis thaliana OX=3702 GN=UBP1B PE=1 SV=1;sp|Q9SYG4|UBP1A_ARATH Oligouridylate-binding protein 1A OS=Arabidopsis thaliana OX=3702 GN=UBP1A PE=1 SV=1;sp|Q9LJH8|UBP1C_ARATH Oligouridylate-bindi	3	1	1	1	1.9	46.048	419	0.82125	33206000	1747700
Q9LK23	Q9LK23	Glucose-6-phosphate 1-dehydrogenase, cytoplasmic isoform 1	ACG9	sp|Q9LK23|G6PD5_ARATH Glucose-6-phosphate 1-dehydrogenase 5, cytoplasmic OS=Arabidopsis thaliana OX=3702 GN=G6PD5 PE=1 SV=1	1	1	1	1	2.3	59.156	516	8.2694	43867000	447830
Q9LK61	Q9LK61	30S ribosomal protein S10, chloroplastic	RPS10	sp|Q9LK61|RR10_ARATH 30S ribosomal protein S10, chloroplastic OS=Arabidopsis thaliana OX=3702 GN=RPS10 PE=2 SV=1	1	1	1	1	6.3	20.837	191	1.3201	39567000	3956700
Q9ZP06;Q9LKA3;Q9SN86	Q9ZP06;Q9LKA3;Q9SN86	Malate dehydrogenase 1, mitochondrial;Malate dehydrogenase 2, mitochondrial;Malate dehydrogenase, chloroplastic		sp|Q9ZP06|MDHM1_ARATH Malate dehydrogenase 1, mitochondrial OS=Arabidopsis thaliana OX=3702 GN=At1g53240 PE=1 SV=1;sp|Q9LKA3|MDHM2_ARATH Malate dehydrogenase 2, mitochondrial OS=Arabidopsis thaliana OX=3702 GN=At3g15020 PE=1 SV=1;sp|Q9SN86|MDHP_ARATH Malat	3	2	2	2	3.5	35.804	341	1.8023	39991000	460150
Q9LKA5	Q9LKA5	Multiple organellar RNA editing factor 8, chloroplastic/mitochondrial	MORF8	sp|Q9LKA5|MORF8_ARATH Multiple organellar RNA editing factor 8, chloroplastic/mitochondrial OS=Arabidopsis thaliana OX=3702 GN=MORF8 PE=1 SV=1	1	1	1	1	2.8	42.869	395	4.603	34795000	1739700
Q9LPW0	Q9LPW0	Glyceraldehyde-3-phosphate dehydrogenase GAPA2, chloroplastic	GAPA2	sp|Q9LPW0|G3PA2_ARATH Glyceraldehyde-3-phosphate dehydrogenase GAPA2, chloroplastic OS=Arabidopsis thaliana OX=3702 GN=GAPA2 PE=2 SV=1	1	18	1	1	34.1	42.846	399	1.4346	57466000	2298700
Q9SE83;Q9LQ55	Q9SE83;Q9LQ55	Dynamin-2A;Dynamin-2B	DRP2A;DRP2B	sp|Q9SE83|DRP2A_ARATH Dynamin-2A OS=Arabidopsis thaliana OX=3702 GN=DRP2A PE=1 SV=2;sp|Q9LQ55|DRP2B_ARATH Dynamin-2B OS=Arabidopsis thaliana OX=3702 GN=DRP2B PE=1 SV=2	2	4	4	4	5	99.165	914	7.5717	126160000	1455400
Q9S7E9;Q9LR30	Q9S7E9;Q9LR30	Glutamate--glyoxylate aminotransferase 2;Glutamate--glyoxylate aminotransferase 1	GGAT2;GGAT1	sp|Q9S7E9|GGT2_ARATH Glutamate--glyoxylate aminotransferase 2 OS=Arabidopsis thaliana OX=3702 GN=GGAT2 PE=1 SV=1;sp|Q9LR30|GGT1_ARATH Glutamate--glyoxylate aminotransferase 1 OS=Arabidopsis thaliana OX=3702 GN=GGAT1 PE=1 SV=1	2	2	2	2	9.8	53.444	481	8.8981	49337000	1451100
Q9LS42	Q9LS42	Protein CASP	CASP	sp|Q9LS42|CASP_ARATH Protein CASP OS=Arabidopsis thaliana OX=3702 GN=CASP PE=1 SV=2	1	3	3	3	4.1	79.683	689	3.1815	127770000	1998900
Q9LT08	Q9LT08	26S proteasome non-ATPase regulatory subunit 14 homolog	RPN11	sp|Q9LT08|PSDE_ARATH 26S proteasome non-ATPase regulatory subunit 14 homolog OS=Arabidopsis thaliana OX=3702 GN=RPN11 PE=1 SV=1	1	2	2	2	7.8	34.353	308	1.0963	31377000	1543600
Q9LT56;Q9FGS7;Q9FM43;A0A1P8BGL4;Q9SCQ4;Q9LVQ9;P24100;Q9C9M7;Q9LMT0;Q9C9U2;Q9LFT8;Q9C821;Q8W4P1;Q8W4G6	Q9LT56;Q9FGS7;Q9FM43;A0A1P8BGL4;Q9SCQ4;Q9LVQ9;P24100;Q9C9M7;Q9LMT0;Q9C9U2;Q9LFT8;Q9C821;Q8W4P1;Q8W4G6	Cyclin-dependent kinase A-1;Cyclin-dependent kinase D-2;Cyclin-dependent kinase D-3;Cyclin-dependent kinase D-1;Cyclin-dependent kinase C-1;Proline-rich receptor-like protein kinase PERK15;Cyclin-dependent kinase C-2;Cysteine-rich receptor-like protein kinase 15	ATN1;At5g50180;At5g40540;T3A5.100;At5g66710;CDKA-1;CDKD-2;CDKD-3;CDKD-1;CDKC-1;PERK15;CDKC-2;CRK15	tr|Q9LT56|Q9LT56_ARATH AT3g27560/MMJ24_11 OS=Arabidopsis thaliana OX=3702 GN=ATN1 PE=1 SV=1;tr|Q9FGS7|Q9FGS7_ARATH At5g50180 OS=Arabidopsis thaliana OX=3702 GN=At5g50180 PE=1 SV=1;tr|Q9FM43|Q9FM43_ARATH Protein kinase ATN1 OS=Arabidopsis thaliana OX=3702 G	14	2	2	2	10.1	40.096	356	1.189	40672000	1261000
Q9LTX9;Q9STW6	Q9LTX9;Q9STW6	Heat shock 70 kDa protein 7, chloroplastic;Heat shock 70 kDa protein 6, chloroplastic	HSP70-7;HSP70-6	sp|Q9LTX9|HSP7G_ARATH Heat shock 70 kDa protein 7, chloroplastic OS=Arabidopsis thaliana OX=3702 GN=HSP70-7 PE=2 SV=1;sp|Q9STW6|HSP7F_ARATH Heat shock 70 kDa protein 6, chloroplastic OS=Arabidopsis thaliana OX=3702 GN=HSP70-6 PE=1 SV=1	2	3	3	3	4.6	76.996	718	8.1817	132330000	3227600
Q9LU74	Q9LU74		At5g57120	tr|Q9LU74|Q9LU74_ARATH AT5g57120/MUL3_6 OS=Arabidopsis thaliana OX=3702 GN=MUL3.6 PE=1 SV=1	1	1	1	1	2.7	37.581	330	1.9679	0	0
Q9LUB2	Q9LUB2		At5g48220	tr|Q9LUB2|Q9LUB2_ARATH Indole-3-glycerol-phosphate synthase OS=Arabidopsis thaliana OX=3702 GN=MIF21.11 PE=1 SV=1	1	1	1	1	2.4	41.968	379	0.90048	2897800	107330
Q9LUD4;Q8L7K0	Q9LUD4	60S ribosomal protein L18a-3	RPL18AC	sp|Q9LUD4|R18A3_ARATH 60S ribosomal protein L18a-3 OS=Arabidopsis thaliana OX=3702 GN=RPL18AC PE=2 SV=1	2	4	2	2	19.1	21.309	178	10.201	335550000	14089000
Q9LXS6	Q9LXS6	Citrate synthase 2, peroxisomal	CSY2	sp|Q9LXS6|CISY2_ARATH Citrate synthase 2, peroxisomal OS=Arabidopsis thaliana OX=3702 GN=CSY2 PE=2 SV=1	1	1	1	1	2.9	56.602	514	2.4386	19373000	880570
Q9LY14;Q9FKF7;Q9LY15	Q9LY14;Q9FKF7;Q9LY15	Peptide methionine sulfoxide reductase A3;Peptide methionine sulfoxide reductase A1;Peptide methionine sulfoxide reductase A2	MSRA3;MSRA1;MRSA2	sp|Q9LY14|MSRA3_ARATH Peptide methionine sulfoxide reductase A3 OS=Arabidopsis thaliana OX=3702 GN=MSRA3 PE=1 SV=1;sp|Q9FKF7|MSRA1_ARATH Peptide methionine sulfoxide reductase A1 OS=Arabidopsis thaliana OX=3702 GN=MSRA1 PE=2 SV=1;sp|Q9LY15|MSRA2_ARATH Pept	3	2	2	2	10.9	22.545	202	2.8452	166240000	16624000
Q9LY32	Q9LY32	ATPase 7, plasma membrane-type	AHA7	sp|Q9LY32|PMA7_ARATH ATPase 7, plasma membrane-type OS=Arabidopsis thaliana OX=3702 GN=AHA7 PE=3 SV=1	1	2	1	1	2.2	105.52	961	1.3088	39261000	853500
Q9LY74	Q9LY74	2-methyl-6-phytyl-1,4-hydroquinone methyltransferase, chloroplastic	VTE3	sp|Q9LY74|BQMT_ARATH 2-methyl-6-phytyl-1,4-hydroquinone methyltransferase, chloroplastic OS=Arabidopsis thaliana OX=3702 GN=VTE3 PE=1 SV=1	1	1	1	1	4.1	37.926	338	1.8287	57252000	2602400
Q9LZI6	Q9LZI6	NADH dehydrogenase [ubiquinone] iron-sulfur protein 5-B		sp|Q9LZI6|NDS5B_ARATH NADH dehydrogenase [ubiquinone] iron-sulfur protein 5-B OS=Arabidopsis thaliana OX=3702 GN=At3g62790 PE=1 SV=1	1	1	1	1	14.5	9.893	83	5.4379	0	0
Q9LZU5;F4IIS5	Q9LZU5	Kinesin-like protein	F16L2_60	sp|Q9LZU5|KN5D_ARATH Kinesin-like protein KIN-5D OS=Arabidopsis thaliana OX=3702 GN=KIN5D PE=3 SV=1	2	4	4	4	5	119.01	1058	7.6438	205600000	568330
Q9M158	Q9M158	Rhodanese-like domain-containing protein 4, chloroplastic	STR4	sp|Q9M158|STR4_ARATH Rhodanese-like domain-containing protein 4, chloroplastic OS=Arabidopsis thaliana OX=3702 GN=STR4 PE=1 SV=2	1	2	2	2	4.3	49.387	466	1.4491	30348000	1379500
Q9M2Z4	Q9M2Z4	Membrane steroid-binding protein 2	MSBP2	sp|Q9M2Z4|MSBP2_ARATH Membrane steroid-binding protein 2 OS=Arabidopsis thaliana OX=3702 GN=MSBP2 PE=1 SV=1	1	1	1	1	4.3	25.382	233	5.9109	21517000	1793100
Q9M2Z8;Q9FMU6	Q9M2Z8;Q9FMU6	Mitochondrial phosphate carrier protein 2, mitochondrial;Mitochondrial phosphate carrier protein 3, mitochondrial	MPT2;MPT3	sp|Q9M2Z8|MPCP2_ARATH Mitochondrial phosphate carrier protein 2, mitochondrial OS=Arabidopsis thaliana OX=3702 GN=MPT2 PE=2 SV=1;sp|Q9FMU6|MPCP3_ARATH Mitochondrial phosphate carrier protein 3, mitochondrial OS=Arabidopsis thaliana OX=3702 GN=MPT3 PE=1 SV=	2	3	3	3	5.2	39.024	363	2.1242	143510000	7175300
Q9M394	Q9M394	Fructokinase-like 1, chloroplastic	FLN1	sp|Q9M394|SCKL1_ARATH Fructokinase-like 1, chloroplastic OS=Arabidopsis thaliana OX=3702 GN=FLN1 PE=1 SV=1	1	1	1	1	3.2	53.78	471	2.2015	55866000	2069100
Q9M8L6	Q9M8L6		T21F11.27	tr|Q9M8L6|Q9M8L6_ARATH At1g80480 OS=Arabidopsis thaliana OX=3702 GN=PTAC17 PE=1 SV=1	1	2	2	1	4.5	49.487	444	7.6757	57860000	234560
Q9SEI3;Q9MAK9	Q9SEI3;Q9MAK9	26S protease regulatory subunit 10B homolog A;26S protease regulatory subunit S10B homolog B	RPT4A;RPT4B	sp|Q9SEI3|PS10A_ARATH 26S proteasome regulatory subunit 10B homolog A OS=Arabidopsis thaliana OX=3702 GN=RPT4A PE=1 SV=1;sp|Q9MAK9|PS10B_ARATH 26S proteasome regulatory subunit S10B homolog B OS=Arabidopsis thaliana OX=3702 GN=RPT4B PE=1 SV=1	2	10	9	9	24.3	44.816	399	43.534	229420000	4566100
Q9MAQ0	Q9MAQ0	Granule-bound starch synthase 1, chloroplastic/amyloplastic	GBSS1	sp|Q9MAQ0|SSG1_ARATH Granule-bound starch synthase 1, chloroplastic/amyloplastic OS=Arabidopsis thaliana OX=3702 GN=GBSS1 PE=1 SV=1	1	1	1	1	3	66.879	610	2.0192	11211000	295020
Q9S756	Q9S756	Ferritin-4, chloroplastic	FER4	sp|Q9S756|FRI4_ARATH Ferritin-4, chloroplastic OS=Arabidopsis thaliana OX=3702 GN=FER4 PE=2 SV=1	1	1	1	1	3.9	29.029	259	1.0584	75525000	1408600
Q9S7D8	Q9S7D8	ATP sulfurylase 4, chloroplastic	APS4	sp|Q9S7D8|APS4_ARATH ATP sulfurylase 4, chloroplastic OS=Arabidopsis thaliana OX=3702 GN=APS4 PE=1 SV=1	1	2	1	1	3.2	52.125	469	0.93102	0	0
Q9S7E4	Q9S7E4	Formate dehydrogenase, mitochondrial	FDH1	sp|Q9S7E4|FDH_ARATH Formate dehydrogenase, chloroplastic/mitochondrial OS=Arabidopsis thaliana OX=3702 GN=FDH1 PE=1 SV=1	1	2	2	2	2.6	42.409	384	1.8543	26205000	1091900
Q9S7H4	Q9S7H4	Chorismate mutase 2	CM2	sp|Q9S7H4|CM2_ARATH Chorismate mutase 2 OS=Arabidopsis thaliana OX=3702 GN=CM2 PE=1 SV=1	1	1	1	1	3.4	30.49	265	0.98088	15882000	794120
Q9S834	Q9S834	ATP-dependent Clp protease proteolytic subunit 5, chloroplastic	CLPP5	sp|Q9S834|CLPP5_ARATH ATP-dependent Clp protease proteolytic subunit 5, chloroplastic OS=Arabidopsis thaliana OX=3702 GN=CLPP5 PE=1 SV=1	1	3	3	3	18.8	32.356	298	2.5874	49742000	798550
Q9SA52	Q9SA52	Chloroplast stem-loop binding protein of 41 kDa b, chloroplastic	CSP41B	sp|Q9SA52|CP41B_ARATH Chloroplast stem-loop binding protein of 41 kDa b, chloroplastic OS=Arabidopsis thaliana OX=3702 GN=CSP41B PE=1 SV=1	1	5	5	5	12.2	42.619	378	5.9101	1041600000	5894800
Q9SAJ4	Q9SAJ4	Phosphoglycerate kinase	T8K14.3	sp|Q9SAJ4|PGKY3_ARATH Phosphoglycerate kinase 3, cytosolic OS=Arabidopsis thaliana OX=3702 GN=PGK3 PE=1 SV=1	1	2	1	1	7.5	42.131	401	0.91251	0	0
Q9SD76	Q9SD76	Alpha-glucan phosphorylase 2, cytosolic	PHS2	sp|Q9SD76|PHS2_ARATH Alpha-glucan phosphorylase 2, cytosolic OS=Arabidopsis thaliana OX=3702 GN=PHS2 PE=1 SV=1	1	1	1	1	1.3	95.158	841	2.7322	0	0
Q9SEI2;O04019	Q9SEI2;O04019	26S protease regulatory subunit 6A homolog A;26S protease regulatory subunit 6A homolog B	RPT5A;RPT5B	sp|Q9SEI2|PS6AA_ARATH 26S proteasome regulatory subunit 6A homolog A OS=Arabidopsis thaliana OX=3702 GN=RPT5A PE=1 SV=1;sp|O04019|PS6AB_ARATH 26S proteasome regulatory subunit 6A homolog B OS=Arabidopsis thaliana OX=3702 GN=RPT5B PE=1 SV=3	2	10	9	9	24.1	47.48	424	16.534	415180000	6978100
Q9SEI4;Q9T090;Q9FJC9	Q9SEI4	26S protease regulatory subunit 6B homolog	RPT3	sp|Q9SEI4|PRS6B_ARATH 26S proteasome regulatory subunit 6B homolog OS=Arabidopsis thaliana OX=3702 GN=RPT3 PE=1 SV=1	3	7	6	6	21.3	45.751	408	17.95	280490000	499330
Q9SF16	Q9SF16	T-complex protein 1 subunit eta	CCT7	sp|Q9SF16|TCPH_ARATH T-complex protein 1 subunit eta OS=Arabidopsis thaliana OX=3702 GN=CCT7 PE=1 SV=1	1	1	1	1	2.2	59.776	557	0.798	6887400	181250
Q9SF40;P49691	Q9SF40;P49691	60S ribosomal protein L4-1;60S ribosomal protein L4-2	RPL4A;RPL4D	sp|Q9SF40|RL4A_ARATH 60S ribosomal protein L4-1 OS=Arabidopsis thaliana OX=3702 GN=RPL4A PE=1 SV=1;sp|P49691|RL4B_ARATH 60S ribosomal protein L4-2 OS=Arabidopsis thaliana OX=3702 GN=RPL4D PE=1 SV=2	2	7	7	7	14.3	44.702	406	36.583	925520000	23224000
Q9SF85	Q9SF85	Adenosine kinase 1	ADK1	sp|Q9SF85|ADK1_ARATH Adenosine kinase 1 OS=Arabidopsis thaliana OX=3702 GN=ADK1 PE=1 SV=1	1	1	1	1	4.4	37.836	344	2.0231	79513000	1218900
Q9SFU1	Q9SFU1	60S ribosomal protein L13a-1	RPL13AA	sp|Q9SFU1|R13A1_ARATH 60S ribosomal protein L13a-1 OS=Arabidopsis thaliana OX=3702 GN=RPL13AA PE=2 SV=1	1	4	1	1	12.1	23.466	206	-2	31691000	1980700
Q9SH69;Q9FFR3	Q9SH69;Q9FFR3	6-phosphogluconate dehydrogenase, decarboxylating 1, chloroplastic;6-phosphogluconate dehydrogenase, decarboxylating 2, chloroplastic		sp|Q9SH69|6PGD1_ARATH 6-phosphogluconate dehydrogenase, decarboxylating 1, chloroplastic OS=Arabidopsis thaliana OX=3702 GN=PGD1 PE=1 SV=1;sp|Q9FFR3|6PGD3_ARATH 6-phosphogluconate dehydrogenase, decarboxylating 3, chloroplastic OS=Arabidopsis thaliana OX=3	2	3	3	1	8.4	53.377	487	4.0985	47624000	1478200
Q9SHE8	Q9SHE8	Photosystem I reaction center subunit III, chloroplastic	PSAF	sp|Q9SHE8|PSAF_ARATH Photosystem I reaction center subunit III, chloroplastic OS=Arabidopsis thaliana OX=3702 GN=PSAF PE=1 SV=1	1	1	1	1	3.2	24.173	221	1.187	0	0
Q9STG9;Q9SI61	Q9STG9;Q9SI61	Amidophosphoribosyltransferase 2, chloroplastic;Amidophosphoribosyltransferase 1, chloroplastic	ASE2;ASE1	sp|Q9STG9|ASE2_ARATH Amidophosphoribosyltransferase 2, chloroplastic OS=Arabidopsis thaliana OX=3702 GN=ASE2 PE=1 SV=1;sp|Q9SI61|ASE1_ARATH Amidophosphoribosyltransferase 1, chloroplastic OS=Arabidopsis thaliana OX=3702 GN=ASE1 PE=2 SV=1	2	2	2	2	5	61.03	561	3.0795	47152000	1386800
Q9SII1	Q9SII1		At2g38800	tr|Q9SII1|Q9SII1_ARATH Plant calmodulin-binding protein-like protein OS=Arabidopsis thaliana OX=3702 GN=At2g38800 PE=4 SV=1	1	1	1	1	1.1	69.024	612	0.95473	0	0
Q9SIM4	Q9SIM4	60S ribosomal protein L14-1	RPL14A	sp|Q9SIM4|RL141_ARATH 60S ribosomal protein L14-1 OS=Arabidopsis thaliana OX=3702 GN=RPL14A PE=2 SV=1	1	3	3	2	25.4	15.506	134	3.962	141490000	17686000
Q9SIV2;Q6XJG8	Q9SIV2;Q6XJG8	26S proteasome non-ATPase regulatory subunit 2 homolog A;26S proteasome non-ATPase regulatory subunit 2 homolog B	RPN1A;RPN1B	sp|Q9SIV2|PSD2A_ARATH 26S proteasome non-ATPase regulatory subunit 2 homolog A OS=Arabidopsis thaliana OX=3702 GN=RPN1A PE=1 SV=2;sp|Q6XJG8|PSD2B_ARATH 26S proteasome non-ATPase regulatory subunit 2 homolog B OS=Arabidopsis thaliana OX=3702 GN=RPN1B PE=1 S	2	2	2	2	4.6	98.143	891	6.0808	152740000	336580
Q9SJL8	Q9SJL8	S-adenosylmethionine synthase 3	METK3	sp|Q9SJL8|METK3_ARATH S-adenosylmethionine synthase 3 OS=Arabidopsis thaliana OX=3702 GN=METK3 PE=1 SV=1	1	4	1	1	14.1	42.497	390	1.0649	17592000	764860
Q9SJT9;Q94A40	Q9SJT9	Coatomer subunit alpha-2		sp|Q9SJT9|COPA2_ARATH Coatomer subunit alpha-2 OS=Arabidopsis thaliana OX=3702 GN=At2g21390 PE=2 SV=1	2	3	3	3	2.6	136.47	1218	8.9841	197150000	1318500
Q9SJU4	Q9SJU4	Probable fructose-bisphosphate aldolase 1, chloroplastic	FBA1	sp|Q9SJU4|ALFP1_ARATH Fructose-bisphosphate aldolase 1, chloroplastic OS=Arabidopsis thaliana OX=3702 GN=FBA1 PE=1 SV=2	1	6	6	2	15.3	42.93	399	58.995	341570000	13289000
Q9SKQ0;P34790;Q8LDP4	Q9SKQ0;P34790;Q8LDP4	Peptidyl-prolyl cis-trans isomerase CYP19-2;Peptidyl-prolyl cis-trans isomerase CYP18-3;Peptidyl-prolyl cis-trans isomerase CYP19-4	CYP19-2;CYP18-3;CYP19-4	sp|Q9SKQ0|CP19B_ARATH Peptidyl-prolyl cis-trans isomerase CYP19-2 OS=Arabidopsis thaliana OX=3702 GN=CYP19-2 PE=2 SV=1;sp|P34790|CP18C_ARATH Peptidyl-prolyl cis-trans isomerase CYP18-3 OS=Arabidopsis thaliana OX=3702 GN=CYP18-3 PE=1 SV=1;sp|Q8LDP4|CP19D_AR	3	2	2	2	9.8	18.464	174	8.6421	143070000	9200900
Q9SKT0	Q9SKT0	Protein THYLAKOID FORMATION 1, chloroplastic	THF1	sp|Q9SKT0|THF1_ARATH Protein THYLAKOID FORMATION 1, chloroplastic OS=Arabidopsis thaliana OX=3702 GN=THF1 PE=1 SV=1	1	1	1	1	3.3	33.795	300	7.295	66657000	1729200
Q9SKX8	Q9SKX8	60S ribosomal protein L27-1	RPL27A	sp|Q9SKX8|RL271_ARATH 60S ribosomal protein L27-1 OS=Arabidopsis thaliana OX=3702 GN=RPL27A PE=2 SV=1	1	1	1	1	8.1	15.47	135	1.5516	341860000	11804000
Q9SKZ1	Q9SKZ1	Transcription factor Pur-alpha 1	PURA1	sp|Q9SKZ1|PUR_ARATH Transcription factor Pur-alpha 1 OS=Arabidopsis thaliana OX=3702 GN=PURA1 PE=1 SV=2	1	1	1	1	3.7	32.2	296	0.8628	30181000	1886300
Q9SL05	Q9SL05	Protein PROTON GRADIENT REGULATION 5, chloroplastic	PGR5	sp|Q9SL05|PGR5_ARATH Protein PROTON GRADIENT REGULATION 5, chloroplastic OS=Arabidopsis thaliana OX=3702 GN=PGR5 PE=1 SV=1	1	2	2	2	18.8	14.293	133	3.0077	51881000	5846500
Q9SLA8	Q9SLA8	Enoyl-[acyl-carrier-protein] reductase [NADH], chloroplastic	MOD1	sp|Q9SLA8|FABI_ARATH Enoyl-[acyl-carrier-protein] reductase [NADH], chloroplastic OS=Arabidopsis thaliana OX=3702 GN=MOD1 PE=1 SV=1	1	1	1	1	4.6	41.213	390	3.372	19089000	867680
Q9SLI4	Q9SLI4		F20D21.31	tr|Q9SLI4|Q9SLI4_ARATH At1g54500/F20D21_31 OS=Arabidopsis thaliana OX=3702 GN=At1g54500 PE=1 SV=1	1	1	1	1	6.2	21.874	195	1.9881	18041000	1503400
Q9SLK0	Q9SLK0	Peroxisomal isocitrate dehydrogenase [NADP]	ICDH	sp|Q9SLK0|ICDHX_ARATH Peroxisomal isocitrate dehydrogenase [NADP] OS=Arabidopsis thaliana OX=3702 GN=ICDH PE=1 SV=1	1	2	1	1	5.5	47.234	416	2.6647	9554800	329480
Q9SPK5	Q9SPK5	Formate--tetrahydrofolate ligase	THFS	sp|Q9SPK5|FTHS_ARATH Formate--tetrahydrofolate ligase OS=Arabidopsis thaliana OX=3702 GN=THFS PE=2 SV=1	1	5	5	5	8.8	67.801	634	10.129	173650000	1796900
Q9SR15	Q9SR15		F7O18.7	sp|Q9SR15|SYWC_ARATH Tryptophan--tRNA ligase, cytoplasmic OS=Arabidopsis thaliana OX=3702 GN=At3g04600 PE=2 SV=1	1	2	2	2	7.7	45.754	402	5.008	29226000	1124100
Q9SRL5	Q9SRL5	Ferritin-2, chloroplastic	FER2	sp|Q9SRL5|FRI2_ARATH Ferritin-2, chloroplastic OS=Arabidopsis thaliana OX=3702 GN=FER2 PE=2 SV=1	1	2	2	2	4	28.378	253	2.5589	117620000	8401700
Q9SRZ6	Q9SRZ6	Cytosolic isocitrate dehydrogenase [NADP]	CICDH	sp|Q9SRZ6|ICDHC_ARATH Cytosolic isocitrate dehydrogenase [NADP] OS=Arabidopsis thaliana OX=3702 GN=CICDH PE=1 SV=1	1	4	4	3	10	45.746	410	4.7207	225090000	2661400
Q9SS17;Q8LC83	Q9SS17;Q8LC83	40S ribosomal protein S24-1;40S ribosomal protein S24-2	RPS24A;RPS24B	sp|Q9SS17|RS241_ARATH 40S ribosomal protein S24-1 OS=Arabidopsis thaliana OX=3702 GN=RPS24A PE=2 SV=1;sp|Q8LC83|RS242_ARATH 40S ribosomal protein S24-2 OS=Arabidopsis thaliana OX=3702 GN=RPS24B PE=2 SV=2	2	3	3	3	27.8	15.372	133	3.8055	166880000	4174800
Q9SSB5	Q9SSB5	26S protease regulatory subunit 7 homolog A	RPT1A	sp|Q9SSB5|PRS7A_ARATH 26S proteasome regulatory subunit 7 homolog A OS=Arabidopsis thaliana OX=3702 GN=RPT1A PE=1 SV=1	1	7	6	6	19.7	47.803	426	33.857	250130000	3840300
Q9SU58	Q9SU58	ATPase 4, plasma membrane-type	AHA4	sp|Q9SU58|PMA4_ARATH ATPase 4, plasma membrane-type OS=Arabidopsis thaliana OX=3702 GN=AHA4 PE=2 SV=2	1	1	1	1	1.4	105.72	960	2.4777	21580000	440420
Q9SUI5	Q9SUI5	Photosystem I reaction center subunit psaK, chloroplastic	PSAK	sp|Q9SUI5|PSAK_ARATH Photosystem I reaction center subunit psaK, chloroplastic OS=Arabidopsis thaliana OX=3702 GN=PSAK PE=1 SV=2	1	1	1	1	7.7	13.206	130	0.90448	177790000	29632000
Q9SUI7;Q9SUI6	Q9SUI7;Q9SUI6	Photosystem I reaction center subunit VI-1, chloroplastic;Photosystem I reaction center subunit VI-2, chloroplastic	PSAH1;PSAH2	sp|Q9SUI7|PSAH1_ARATH Photosystem I reaction center subunit VI-1, chloroplastic OS=Arabidopsis thaliana OX=3702 GN=PSAH1 PE=2 SV=1;sp|Q9SUI6|PSAH2_ARATH Photosystem I reaction center subunit VI-2, chloroplastic OS=Arabidopsis thaliana OX=3702 GN=PSAH2 PE=1	2	2	2	2	8.3	15.216	145	3.125	143750000	11579000
Q9SUW2;Q9SU38	Q9SUW2;Q9SU38	Adenine phosphoribosyltransferase 3;Adenine phosphoribosyltransferase 4	APT3;APT4	sp|Q9SUW2|APT3_ARATH Adenine phosphoribosyltransferase 3 OS=Arabidopsis thaliana OX=3702 GN=APT3 PE=1 SV=1;sp|Q9SU38|APT4_ARATH Adenine phosphoribosyltransferase 4 OS=Arabidopsis thaliana OX=3702 GN=APT4 PE=1 SV=1	2	2	2	2	14.8	20.352	183	1.6079	54081000	3136200
Q9SV91	Q9SV91		F24G24.100	tr|Q9SV91|Q9SV91_ARATH At4g10300 OS=Arabidopsis thaliana OX=3702 GN=F24G24.100 PE=1 SV=1	1	1	1	1	11.2	14.937	134	0.81761	57487000	5226100
Q9SXJ7	Q9SXJ7	Chaperone protein ClpC2, chloroplastic	CLPC2	sp|Q9SXJ7|CLPC2_ARATH Chaperone protein ClpC2, chloroplastic OS=Arabidopsis thaliana OX=3702 GN=CLPC2 PE=1 SV=1	1	18	2	2	19.3	105.74	952	1.5874	47855000	487380
Q9SY97	Q9SY97		T25B24.12	sp|Q9SY97|LHCA3_ARATH Photosystem I chlorophyll a/b-binding protein 3-1, chloroplastic OS=Arabidopsis thaliana OX=3702 GN=LHCA3 PE=1 SV=1	1	2	2	2	10.3	29.181	273	5.0504	358410000	27489000
Q9SYM5;Q9LH76;Q9LPG6	Q9SYM5;Q9LH76;Q9LPG6	Trifunctional UDP-glucose 4,6-dehydratase/UDP-4-keto-6-deoxy-D-glucose 3,5-epimerase/UDP-4-keto-L-rhamnose-reductase RHM1;UDP-glucose 4,6-dehydratase;UDP-4-keto-6-deoxy-D-glucose 3,5-epimerase/UDP-4-keto-L-rhamnose 4-keto-reductase;Trifunctional UDP-glucose 4,6-dehydratase/UDP-4-keto-6-deoxy-D-glucose 3,5-epimerase/UDP-4-keto-L-rhamnose-reductase RHM3;UDP-glucose 4,6-dehydratase;UDP-4-keto-6-deox…	RHM1;RHM3;RHM2	sp|Q9SYM5|RHM1_ARATH Trifunctional UDP-glucose 4,6-dehydratase/UDP-4-keto-6-deoxy-D-glucose 3,5-epimerase/UDP-4-keto-L-rhamnose-reductase RHM1 OS=Arabidopsis thaliana OX=3702 GN=RHM1 PE=1 SV=1;sp|Q9LH76|RHM3_ARATH Trifunctional UDP-glucose 4,6-dehydratase/	3	5	5	5	8.4	75.371	669	14.615	125060000	1679900
Q9SZD4;Q9SL67	Q9SZD4;Q9SL67	26S proteasome regulatory subunit 4 homolog A;26S proteasome regulatory subunit 4 homolog B	RPT2A;RPT2B	sp|Q9SZD4|PRS4A_ARATH 26S proteasome regulatory subunit 4 homolog A OS=Arabidopsis thaliana OX=3702 GN=RPT2A PE=1 SV=1;sp|Q9SL67|PRS4B_ARATH 26S proteasome regulatory subunit 4 homolog B OS=Arabidopsis thaliana OX=3702 GN=RPT2B PE=1 SV=1	2	7	7	7	27.5	49.369	443	30.107	321080000	3817200
Q9SZD6	Q9SZD6	Elongation factor Ts	F19B15.90	sp|Q9SZD6|PETS_ARATH Polyprotein of EF-Ts, chloroplastic OS=Arabidopsis thaliana OX=3702 GN=PETs PE=1 SV=1	1	1	1	1	0.9	103.78	953	0.87631	9387300	159110
Q9SZJ5	Q9SZJ5	Serine hydroxymethyltransferase 1, mitochondrial	SHM1	sp|Q9SZJ5|GLYM1_ARATH Serine hydroxymethyltransferase 1, mitochondrial OS=Arabidopsis thaliana OX=3702 GN=SHM1 PE=1 SV=1	1	12	12	3	30.4	57.4	517	69.41	2693000000	51975000
Q9T029	Q9T029	40S ribosomal protein S25-4	RPS25E	sp|Q9T029|RS254_ARATH 40S ribosomal protein S25-4 OS=Arabidopsis thaliana OX=3702 GN=RPS25E PE=3 SV=1	1	1	1	1	12	12.053	108	4.0937	62918000	10486000
Q9T043	Q9T043	60S ribosomal protein L14-2	RPL14B	sp|Q9T043|RL142_ARATH 60S ribosomal protein L14-2 OS=Arabidopsis thaliana OX=3702 GN=RPL14B PE=1 SV=1	1	2	1	1	16.4	15.505	134	0.99705	24534000	3066800
Q9T0P4	Q9T0P4	Ferredoxin-dependent glutamate synthase 2, chloroplastic	GLU2	sp|Q9T0P4|GLTB2_ARATH Ferredoxin-dependent glutamate synthase 2, chloroplastic OS=Arabidopsis thaliana OX=3702 GN=GLU2 PE=1 SV=2	1	6	3	3	4.9	177.75	1629	16.368	83662000	248660
Q9XF89	Q9XF89	Chlorophyll a-b binding protein CP26, chloroplastic	LHCB5	sp|Q9XF89|CB5_ARATH Chlorophyll a-b binding protein CP26, chloroplastic OS=Arabidopsis thaliana OX=3702 GN=LHCB5 PE=1 SV=1	1	2	2	2	3.9	30.156	280	6.6457	791210000	42657000
Q9XGM1	Q9XGM1	V-type proton ATPase subunit D	VHA-D	sp|Q9XGM1|VATD_ARATH V-type proton ATPase subunit D OS=Arabidopsis thaliana OX=3702 GN=VHA-D PE=1 SV=2	1	1	1	1	5	29.058	261	2.0012	15334000	696990
Q9XGX9	Q9XGX9	Mitochondrial import inner membrane translocase subunit TIM9	TIM9	sp|Q9XGX9|TIM9_ARATH Mitochondrial import inner membrane translocase subunit TIM9 OS=Arabidopsis thaliana OX=3702 GN=TIM9 PE=1 SV=2	1	2	2	2	20.4	10.715	93	1.6967	205720000	34286000
Q9XJ27	Q9XJ27	30S ribosomal protein S9, chloroplastic	RPS9	sp|Q9XJ27|RR9_ARATH 30S ribosomal protein S9, chloroplastic OS=Arabidopsis thaliana OX=3702 GN=RPS9 PE=2 SV=1	1	1	1	1	8.2	22.577	208	1.1706	13461000	961480
Q9XJ35	Q9XJ35	ATP-dependent Clp protease proteolytic subunit-related protein 1, chloroplastic	CLPR1	sp|Q9XJ35|CLPR1_ARATH ATP-dependent Clp protease proteolytic subunit-related protein 1, chloroplastic OS=Arabidopsis thaliana OX=3702 GN=CLPR1 PE=1 SV=1	1	1	1	1	3.6	42.627	387	1.7184	12131000	505460
Q9ZNT0	Q9ZNT0	Protein SUPPRESSOR OF K(+) TRANSPORT GROWTH DEFECT 1	SKD1	sp|Q9ZNT0|VPS4_ARATH Protein SUPPRESSOR OF K(+) TRANSPORT GROWTH DEFECT 1 OS=Arabidopsis thaliana OX=3702 GN=SKD1 PE=1 SV=1	1	4	4	4	13.8	48.592	435	2.9207	49308000	1187700
Q9ZNZ7	Q9ZNZ7	Ferredoxin-dependent glutamate synthase 1, chloroplastic/mitochondrial	GLU1	sp|Q9ZNZ7|GLTB1_ARATH Ferredoxin-dependent glutamate synthase 1, chloroplastic/mitochondrial OS=Arabidopsis thaliana OX=3702 GN=GLU1 PE=1 SV=3	1	6	6	3	6.1	176.75	1622	22.738	423850000	2191600
Q9ZP05	Q9ZP05	Malate dehydrogenase, glyoxysomal		sp|Q9ZP05|MDHX2_ARATH Malate dehydrogenase 2, peroxisomal OS=Arabidopsis thaliana OX=3702 GN=PMDH2 PE=1 SV=1	1	3	3	3	18.1	37.369	354	74.143	171470000	4805300
Q9ZPS3;Q9ZPS4;Q42521	Q9ZPS3;Q9ZPS4;Q42521	Glutamate decarboxylase 4;Glutamate decarboxylase 3;Glutamate decarboxylase 1	GAD4;GAD3;GAD1	sp|Q9ZPS3|DCE4_ARATH Glutamate decarboxylase 4 OS=Arabidopsis thaliana OX=3702 GN=GAD4 PE=1 SV=1;sp|Q9ZPS4|DCE3_ARATH Glutamate decarboxylase 3 OS=Arabidopsis thaliana OX=3702 GN=GAD3 PE=2 SV=1;sp|Q42521|DCE1_ARATH Glutamate decarboxylase 1 OS=Arabidopsis	3	2	2	2	7.9	56.005	493	2.5915	20121000	454350
Q9ZQP2	Q9ZQP2	Putative peroxisomal acyl-coenzyme A oxidase 1.2	ACX1.2	sp|Q9ZQP2|ACO12_ARATH Putative peroxisomal acyl-coenzyme A oxidase 1.2 OS=Arabidopsis thaliana OX=3702 GN=ACX1.2 PE=2 SV=1	1	4	2	2	6.9	74.297	664	2.1438	288770000	3453400
Q9ZT91	Q9ZT91	Elongation factor Tu, mitochondrial	TUFA	sp|Q9ZT91|EFTM_ARATH Elongation factor Tu, mitochondrial OS=Arabidopsis thaliana OX=3702 GN=TUFA PE=1 SV=1	1	3	2	2	6.6	49.409	454	1.2475	68897000	2153000
Q9ZUU3	Q9ZUU3	Pentatricopeptide repeat-containing protein At2g37230		sp|Q9ZUU3|PP190_ARATH Pentatricopeptide repeat-containing protein At2g37230 OS=Arabidopsis thaliana OX=3702 GN=At2g37230 PE=2 SV=1	1	1	1	1	2	85.704	757	0.98017	0	0
Q9ZW27	Q9ZW27	Glutathione S-transferase U4	GSTU4	sp|Q9ZW27|GSTU4_ARATH Glutathione S-transferase U4 OS=Arabidopsis thaliana OX=3702 GN=GSTU4 PE=1 SV=1	1	1	1	1	3.6	25.839	224	0.83835	0	0
Q9ZW34	Q9ZW34	Cytosolic enolase 3	ENO3	sp|Q9ZW34|ENO3_ARATH Cytosolic enolase 3 OS=Arabidopsis thaliana OX=3702 GN=ENO3 PE=1 SV=1	1	1	1	1	2.7	51.599	475	1.6122	23338000	666800
