# Supplementary material for: Plant viruses convergently target NPR1 with various strategies to suppress salicylic acid‐mediated antiviral immunity
Source: J Integr Plant Biol. 2025 Feb 21;67(5):1395–412. doi: 10.1111/jipb.13866 (PMC12060747; doi:10.1111/jipb.13866)
Supplement: Supplementary file 3 — Table S2. Peptides identified by tandem mass spectrometry (MS/MS) using transiently expressed V2‐YFP in N. benthamiana leaves [file JIPB-67-1395-s004.xlsx]

## Sheet: BSCTV V2
Protein IDs	Majority protein IDs	Protein names	Gene names	Fasta headers	Number of proteins	Peptides	Razor + unique peptides	Unique peptides	Sequence coverage [%]	Mol. weight [kDa]	Sequence length	Score	Intensity	iBAQ
W6KDG8	W6KDG8	Green fluorescent protein	gfp	tr|W6KDG8|W6KDG8_NICBE Green fluorescent protein OS=Nicotiana benthamiana OX=4100 GN=gfp PE=1 SV=1	1	10	10	10	46.2	26.914	238	323.31	125930000000	10521000000
I0B7J4;I0B7J3	I0B7J4;I0B7J3	Chloroplast PsbO4;Chloroplast PsbO3	psbO4;psbO3	tr|I0B7J4|I0B7J4_NICBE Chloroplast PsbO4 OS=Nicotiana benthamiana OX=4100 GN=psbO4 PE=2 SV=1;tr|I0B7J3|I0B7J3_NICBE Chloroplast PsbO3 OS=Nicotiana benthamiana OX=4100 GN=psbO3 PE=2 SV=1	2	16	16	8	52	35.345	333	323.31	14304000000	333770000
A0A0A8IBT8	A0A0A8IBT8	Glyceraldehyde-3-phosphate dehydrogenase	NbGAPDH-A	tr|A0A0A8IBT8|A0A0A8IBT8_NICBE Glyceraldehyde-3-phosphate dehydrogenase OS=Nicotiana benthamiana OX=4100 GN=NbGAPDH-A PE=2 SV=1	1	12	12	12	35.9	42.686	401	323.31	12150000000	417180000
E5LLE7	E5LLE7	Phosphoglycerate kinase		tr|E5LLE7|E5LLE7_NICBE Phosphoglycerate kinase OS=Nicotiana benthamiana OX=4100 PE=2 SV=1	1	19	19	19	48.4	50.083	481	323.31	2996700000	81662000
Q2LFC4;A0A0H3W562;A0A515KZ11	Q2LFC4;A0A0H3W562;A0A515KZ11	AGO1-1 (Fragment);Argonaute 1H (Fragment);Argonaute 1a		tr|Q2LFC4|Q2LFC4_NICBE AGO1-1 (Fragment) OS=Nicotiana benthamiana OX=4100 PE=2 SV=1;tr|A0A0H3W562|A0A0H3W562_NICBE Argonaute 1H (Fragment) OS=Nicotiana benthamiana OX=4100 PE=2 SV=1;tr|A0A515KZ11|A0A515KZ11_NICBE Argonaute 1a OS=Nicotiana benthamiana OX=41	3	18	18	0	20.1	117.15	1052	323.31	1920000000	27241000
A0A088FCE7	A0A088FCE7	Chloroplast ATP-dependent Clp protease chaperone protein	ClpC2A	tr|A0A088FCE7|A0A088FCE7_NICBE Chloroplast ATP-dependent Clp protease chaperone protein OS=Nicotiana benthamiana OX=4100 GN=ClpC2A PE=2 SV=1	1	10	10	2	14	100.65	908	275.66	444410000	6910800
A0A0M4J345;D0EJY9;A0A0M3SBS3	A0A0M4J345;D0EJY9;A0A0M3SBS3	Heat shock protein 90-2;Molecular chaperone Hsp90-3 (Fragment);		tr|A0A0M4J345|A0A0M4J345_NICBE Heat shock protein 90-2 OS=Nicotiana benthamiana OX=4100 PE=2 SV=1;tr|D0EJY9|D0EJY9_NICBE Molecular chaperone Hsp90-3 (Fragment) OS=Nicotiana benthamiana OX=4100 PE=2 SV=1;tr|A0A0M3SBS3|A0A0M3SBS3_NICBE Heat shock protein 90-	3	12	12	1	17.7	80.408	699	252.8	1429400000	33034000
A0A0A7HI84	A0A0A7HI84	Histone H4		tr|A0A0A7HI84|A0A0A7HI84_NICBE Histone H4 OS=Nicotiana benthamiana OX=4100 PE=2 SV=1	1	7	7	7	51.5	11.409	103	229.38	25937000000	4298400000
E1AXT8	E1AXT8	(S)-2-hydroxy-acid oxidase	GOX	tr|E1AXT8|E1AXT8_NICBE (S)-2-hydroxy-acid oxidase OS=Nicotiana benthamiana OX=4100 GN=GOX PE=1 SV=1	1	15	15	15	46.4	40.596	371	225.04	2225600000	75128000
Q84V57	Q84V57	Pectinesterase		tr|Q84V57|Q84V57_NICBE Pectinesterase OS=Nicotiana benthamiana OX=4100 PE=2 SV=1	1	8	8	8	15.2	63.405	579	195.03	1873200000	38019000
Q8SAQ3	Q8SAQ3	Ribulose bisphosphate carboxylase small subunit (Fragment)		tr|Q8SAQ3|Q8SAQ3_NICBE Ribulose bisphosphate carboxylase small subunit (Fragment) OS=Nicotiana benthamiana OX=4100 PE=2 SV=1	1	6	6	2	48.7	13.365	113	186.39	14183000000	1664400000
D2DWL6	D2DWL6	QM		tr|D2DWL6|D2DWL6_NICBE QM OS=Nicotiana benthamiana OX=4100 PE=2 SV=1	1	4	4	4	18.1	24.946	221	183.08	472920000	30964000
A0A6H0CCF4	A0A6H0CCF4	ATP synthase subunit alpha		tr|A0A6H0CCF4|A0A6H0CCF4_NICBE ATP synthase subunit alpha OS=Nicotiana benthamiana OX=4100 PE=2 SV=1	1	12	12	12	24.6	55.225	509	176.83	1911400000	56216000
A0A1W5XFS7;C9DFB9;D4P5A4;Q769C4;Q769C6	A0A1W5XFS7;C9DFB9	HSP70;Heat shock protein 70-like protein (Fragment)	HSP70	tr|A0A1W5XFS7|A0A1W5XFS7_NICBE HSP70 OS=Nicotiana benthamiana OX=4100 GN=HSP70 PE=2 SV=1;tr|C9DFB9|C9DFB9_NICBE Heat shock protein 70-like protein (Fragment) OS=Nicotiana benthamiana OX=4100 GN=HSP70 PE=2 SV=1	5	12	12	9	27.4	71.134	649	168.03	1411000000	26651000
K0IBB4;C6FFS2	K0IBB4;C6FFS2	Catalase (Fragment);Catalase	CAT1	tr|K0IBB4|K0IBB4_NICBE Catalase (Fragment) OS=Nicotiana benthamiana OX=4100 PE=2 SV=1;tr|C6FFS2|C6FFS2_NICBE Catalase OS=Nicotiana benthamiana OX=4100 GN=CAT1 PE=2 SV=1	2	14	14	14	35	56.702	491	162.19	6008600000	182080000
H9A0F9;A0A0P0INT0	H9A0F9;A0A0P0INT0	ATP-dependent RNA helicase	eIF4A	tr|H9A0F9|H9A0F9_NICBE ATP-dependent RNA helicase OS=Nicotiana benthamiana OX=4100 PE=3 SV=1;tr|A0A0P0INT0|A0A0P0INT0_NICBE ATP-dependent RNA helicase OS=Nicotiana benthamiana OX=4100 GN=eIF4A PE=2 SV=1	2	9	9	1	20.6	46.943	413	157.19	282490000	10658000
I0B7J6	I0B7J6	23 kDa subunit of oxygen evolving system of photosystem II	psbP2	tr|I0B7J6|I0B7J6_NICBE 23 kDa subunit of oxygen evolving system of photosystem II OS=Nicotiana benthamiana OX=4100 GN=psbP2 PE=2 SV=1	1	4	4	2	24.2	28.516	265	142.31	131330000	5425400
C9DFA3	C9DFA3	FtsH-like protein (Fragment)	FtsH	tr|C9DFA3|C9DFA3_NICBE FtsH-like protein (Fragment) OS=Nicotiana benthamiana OX=4100 GN=FtsH PE=2 SV=1	1	6	6	6	43.1	22.018	202	138.77	478800000	20609000
A1YUL9	A1YUL9	Importin subunit alpha		tr|A1YUL9|A1YUL9_NICBE Importin subunit alpha OS=Nicotiana benthamiana OX=4100 PE=2 SV=1	1	7	7	6	15.9	58.523	529	133.36	361710000	7574800
A0A481NUV9	A0A481NUV9	ferredoxin--NADP(+) reductase (Fragment)		tr|A0A481NUV9|A0A481NUV9_NICBE ferredoxin--NADP(+) reductase (Fragment) OS=Nicotiana benthamiana OX=4100 PE=2 SV=1	1	10	10	10	32	40.348	362	126.04	1021100000	24330000
Q1MSG9	Q1MSG9	ALY protein	aly	tr|Q1MSG9|Q1MSG9_NICBE ALY protein OS=Nicotiana benthamiana OX=4100 GN=aly PE=2 SV=1	1	8	8	6	30.5	29.539	275	121.79	531430000	26548000
A0A0S0N5Y9	A0A0S0N5Y9	Tubulin alpha chain	TUA6	tr|A0A0S0N5Y9|A0A0S0N5Y9_NICBE Tubulin alpha chain OS=Nicotiana benthamiana OX=4100 GN=TUA6 PE=2 SV=1	1	5	5	5	15.3	49.767	451	121.22	994560000	24860000
I0B7J1	I0B7J1	Chloroplast PsbO1	psbO1	tr|I0B7J1|I0B7J1_NICBE Chloroplast PsbO1 OS=Nicotiana benthamiana OX=4100 GN=psbO1 PE=2 SV=1	1	16	8	0	55.1	35.198	332	114.19	2385800000	36743000
Q58H58;I0B7J2	Q58H58;I0B7J2	Chloroplast photosynthetic oxygen-evolving protein 33 kDa subunit;Chloroplast PsbO2	psbO;psbO2	tr|Q58H58|Q58H58_NICBE Chloroplast photosynthetic oxygen-evolving protein 33 kDa subunit OS=Nicotiana benthamiana OX=4100 GN=psbO PE=2 SV=1;tr|I0B7J2|I0B7J2_NICBE Chloroplast PsbO2 OS=Nicotiana benthamiana OX=4100 GN=psbO2 PE=2 SV=1	2	15	1	1	54.8	35.167	332	106.68	395610000	2459800
B7U9Z3	B7U9Z3	ER luminal-binding protein	BLP4	tr|B7U9Z3|B7U9Z3_NICBE ER luminal-binding protein OS=Nicotiana benthamiana OX=4100 GN=BLP4 PE=2 SV=1	1	10	9	9	19	73.487	667	106.64	161000000	3182700
A0A7M4BIM2;Q2LFC3;A0A515KYM7	A0A7M4BIM2;Q2LFC3;A0A515KYM7	Argonaute 1b;AGO1-2 (Fragment)	AGO1B;	tr|A0A7M4BIM2|A0A7M4BIM2_NICBE Argonaute 1b OS=Nicotiana benthamiana OX=4100 GN=AGO1B PE=2 SV=1;tr|Q2LFC3|Q2LFC3_NICBE AGO1-2 (Fragment) OS=Nicotiana benthamiana OX=4100 PE=2 SV=1;tr|A0A515KYM7|A0A515KYM7_NICBE Argonaute 1b OS=Nicotiana benthamiana OX=4100	3	17	7	6	17.6	122.47	1110	106.43	453030000	6745400
A0A0A8K9V3	A0A0A8K9V3	geranylgeranyl diphosphate reductase	chlP	tr|A0A0A8K9V3|A0A0A8K9V3_NICBE geranylgeranyl diphosphate reductase OS=Nicotiana benthamiana OX=4100 GN=chlP PE=2 SV=1	1	9	9	9	22.4	51.324	464	106.4	659270000	22733000
Q6XX19	Q6XX19	Translation elongation factor 1 alpha (Fragment)		tr|Q6XX19|Q6XX19_NICBE Translation elongation factor 1 alpha (Fragment) OS=Nicotiana benthamiana OX=4100 PE=2 SV=1	1	5	5	5	28.6	24.28	220	106.3	2134500000	117540000
A0A0H5AWB5;A0A0H5BGR8;A0A0H5B1N1;A0A0H5AZC9;A0A0H5AWF5;A0A0H5B1N4;A0A0H5AZD3	A0A0H5AWB5;A0A0H5BGR8	PDR-type ACB transporter	NbPDR2a;NbPDR2b	tr|A0A0H5AWB5|A0A0H5AWB5_NICBE PDR-type ACB transporter OS=Nicotiana benthamiana OX=4100 GN=NbPDR2a PE=2 SV=1;tr|A0A0H5BGR8|A0A0H5BGR8_NICBE PDR-type ACB transporter OS=Nicotiana benthamiana OX=4100 GN=NbPDR2b PE=2 SV=1	7	11	11	4	7.9	162.05	1436	96.581	341480000	4561600
A0A0F7JJ49;A0A0F7JIC2	A0A0F7JJ49;A0A0F7JIC2	Glyceraldehyde-3-phosphate dehydrogenase	GAPC3;GAPC2	tr|A0A0F7JJ49|A0A0F7JJ49_NICBE Glyceraldehyde-3-phosphate dehydrogenase OS=Nicotiana benthamiana OX=4100 GN=GAPC3 PE=2 SV=1;tr|A0A0F7JIC2|A0A0F7JIC2_NICBE Glyceraldehyde-3-phosphate dehydrogenase OS=Nicotiana benthamiana OX=4100 GN=GAPC2 PE=2 SV=1	2	9	9	2	26.4	36.637	337	95.355	1008700000	40430000
H9C954	H9C954	Actin (Fragment)	act	tr|H9C954|H9C954_NICBE Actin (Fragment) OS=Nicotiana benthamiana OX=4100 GN=act PE=2 SV=1	1	6	6	6	23.5	37.53	341	94.377	4169700000	110320000
Q2LAH0;Q2LAH1	Q2LAH0;Q2LAH1	Chloroplast photosystem II 22 kDa component	psbS1;psbS2	tr|Q2LAH0|Q2LAH0_NICBE Chloroplast photosystem II 22 kDa component OS=Nicotiana benthamiana OX=4100 GN=psbS1 PE=2 SV=1;tr|Q2LAH1|Q2LAH1_NICBE Chloroplast photosystem II 22 kDa component OS=Nicotiana benthamiana OX=4100 GN=psbS2 PE=4 SV=1	2	5	5	5	19.9	29.256	277	93.092	1072300000	73802000
D20230211	D20230211			D20230211	1	8	8	8	37.3	15.012	126	87.82	39442000000	6418200000
U3SXQ9	U3SXQ9	Translationally controlled tumor protein	NbTCTP	tr|U3SXQ9|U3SXQ9_NICBE Translationally controlled tumor protein OS=Nicotiana benthamiana OX=4100 GN=NbTCTP PE=2 SV=1	1	1	1	1	5.4	18.95	168	86.211	82594000	9177200
A0A238MN04	A0A238MN04	H(+)-exporting diphosphatase	NbPPA1.1	tr|A0A238MN04|A0A238MN04_NICBE H(+)-exporting diphosphatase OS=Nicotiana benthamiana OX=4100 GN=NbPPA1.1 PE=2 SV=1	1	8	8	5	17	80.02	766	83.811	522960000	14049000
K7ZLE1	K7ZLE1	Calcium-sensing receptor	NbCAS	tr|K7ZLE1|K7ZLE1_NICBE Calcium-sensing receptor OS=Nicotiana benthamiana OX=4100 GN=NbCAS PE=2 SV=1	1	10	10	10	27.9	41.869	394	82.612	2885500000	115060000
Q5EC25;B8R519;B8R518	Q5EC25;B8R519;B8R518	Ubiquitin extension protein 1;Ubiquitin (Fragment)	UEP1;	tr|Q5EC25|Q5EC25_NICBE Ubiquitin extension protein 1 OS=Nicotiana benthamiana OX=4100 GN=UEP1 PE=2 SV=1;tr|B8R519|B8R519_NICBE Ubiquitin (Fragment) OS=Nicotiana benthamiana OX=4100 PE=2 SV=1;tr|B8R518|B8R518_NICBE Ubiquitin (Fragment) OS=Nicotiana benthami	3	4	4	2	26.9	17.701	156	82.497	580990000	52817000
A0A088F9I1	A0A088F9I1	Chloroplast ATP-dependent Clp protease chaperone protein	ClpC1A	tr|A0A088F9I1|A0A088F9I1_NICBE Chloroplast ATP-dependent Clp protease chaperone protein OS=Nicotiana benthamiana OX=4100 GN=ClpC1A PE=2 SV=1	1	9	2	1	11.7	100.68	906	80.34	119260000	2208500
A0A5B9Y6Q5	A0A5B9Y6Q5	MLP-like protein 43		tr|A0A5B9Y6Q5|A0A5B9Y6Q5_NICBE MLP-like protein 43 OS=Nicotiana benthamiana OX=4100 PE=2 SV=1	1	6	6	6	40.4	16.54	146	79.891	775810000	72097000
A0A0F7R5Z5;I3QHX5;B6EBE6	A0A0F7R5Z5;I3QHX5	Adenosylhomocysteinase	NbSAHH1a;	tr|A0A0F7R5Z5|A0A0F7R5Z5_NICBE Adenosylhomocysteinase OS=Nicotiana benthamiana OX=4100 GN=NbSAHH1a PE=2 SV=1;tr|I3QHX5|I3QHX5_NICBE Adenosylhomocysteinase OS=Nicotiana benthamiana OX=4100 PE=2 SV=1	3	8	8	8	17.1	53.103	485	75.737	573810000	23909000
R9W4N2	R9W4N2	thioredoxin-dependent peroxiredoxin (Fragment)		tr|R9W4N2|R9W4N2_NICBE thioredoxin-dependent peroxiredoxin (Fragment) OS=Nicotiana benthamiana OX=4100 PE=2 SV=1	1	7	7	7	36.4	25.502	231	74.309	1147700000	77555000
C9DFB0	C9DFB0	ASR (Fragment)	Asr	tr|C9DFB0|C9DFB0_NICBE ASR (Fragment) OS=Nicotiana benthamiana OX=4100 GN=Asr PE=2 SV=1	1	1	1	1	13	11.137	100	72.619	17956000	2992600
A0A0H5AWE5;A0A0H5B1M6;A0A0H5AWF7;A0A0H5AWC5	A0A0H5AWE5;A0A0H5B1M6;A0A0H5AWF7	PDR-type ACB transporter;	NbPDR1a;NbPDR1b;	tr|A0A0H5AWE5|A0A0H5AWE5_NICBE PDR-type ACB transporter OS=Nicotiana benthamiana OX=4100 GN=NbPDR1a PE=2 SV=1;tr|A0A0H5B1M6|A0A0H5B1M6_NICBE PDR-type ACB transporter OS=Nicotiana benthamiana OX=4100 GN=NbPDR1b PE=2 SV=1;tr|A0A0H5AWF7|A0A0H5AWF7_NICBE PDR-t	4	10	5	4	8.2	161.55	1434	71.701	175300000	2306500
A0A248QJL3;A0A0F7R532;A0A248QEL2;A0A248QFH8;A0A1X9RIL3	A0A248QJL3;A0A0F7R532;A0A248QEL2;A0A248QFH8	S-adenosylmethionine synthase;	SAMs;NbSAMS1a;	tr|A0A248QJL3|A0A248QJL3_NICBE S-adenosylmethionine synthase OS=Nicotiana benthamiana OX=4100 GN=SAMs PE=2 SV=1;tr|A0A0F7R532|A0A0F7R532_NICBE S-adenosylmethionine synthase OS=Nicotiana benthamiana OX=4100 GN=NbSAMS1a PE=2 SV=1;tr|A0A248QEL2|A0A248QEL2_NIC	5	7	7	7	21.5	42.479	390	68.49	675970000	12701000
A0A455QYV0;C5MTW1	A0A455QYV0	Receptor for activated C kinase 1	NbRACK1	tr|A0A455QYV0|A0A455QYV0_NICBE Receptor for activated C kinase 1 OS=Nicotiana benthamiana OX=4100 GN=NbRACK1 PE=2 SV=1	2	5	5	5	17.1	35.99	328	67.653	332130000	15097000
A2IBL2;A0A219V415	A2IBL2;A0A219V415	Histone H2B	H2b;	tr|A2IBL2|A2IBL2_NICBE Histone H2B OS=Nicotiana benthamiana OX=4100 GN=H2b PE=2 SV=1;tr|A0A219V415|A0A219V415_NICBE Histone H2B OS=Nicotiana benthamiana OX=4100 PE=2 SV=1	2	6	6	6	42.2	15.858	147	63.25	17709000000	1770700000
B0CN62;B0CN63	B0CN62	Myosin VIII-1		tr|B0CN62|B0CN62_NICBE Myosin VIII-1 OS=Nicotiana benthamiana OX=4100 PE=2 SV=1	2	6	6	6	5.6	130.32	1150	59.101	157060000	1713100
B0CN61	B0CN61	Myosin XI-K		tr|B0CN61|B0CN61_NICBE Myosin XI-K OS=Nicotiana benthamiana OX=4100 PE=2 SV=1	1	7	7	6	5.7	172.65	1529	58.267	149430000	1196100
Q5EFR5;I0B7K0;I0B7J9	Q5EFR5;I0B7K0;I0B7J9	Chloroplast oxygen-evolving protein 16 kDa subunit;Chloroplast PsbQ2;	psbQ;psbQ2;	tr|Q5EFR5|Q5EFR5_NICBE Chloroplast oxygen-evolving protein 16 kDa subunit OS=Nicotiana benthamiana OX=4100 GN=psbQ PE=2 SV=1;tr|I0B7K0|I0B7K0_NICBE Chloroplast PsbQ2 OS=Nicotiana benthamiana OX=4100 GN=psbQ2 PE=2 SV=1;tr|I0B7J9|I0B7J9_NICBE Chloroplast Psb	3	4	4	4	26.3	24.195	228	57.701	1455600000	84796000
R4S2V6	R4S2V6	Lipoxygenase (Fragment)	9-lox	tr|R4S2V6|R4S2V6_NICBE Lipoxygenase (Fragment) OS=Nicotiana benthamiana OX=4100 GN=9-lox PE=2 SV=1	1	7	7	7	9.6	97.445	862	56.772	1357700000	23270000
A0A238ML06	A0A238ML06	H(+)-exporting diphosphatase	NbPPA1.2	tr|A0A238ML06|A0A238ML06_NICBE H(+)-exporting diphosphatase OS=Nicotiana benthamiana OX=4100 GN=NbPPA1.2 PE=2 SV=1	1	5	2	2	7.7	80.273	765	52.725	99331000	2652300
D9IWN9	D9IWN9	Fructokinase-like protein 1		tr|D9IWN9|D9IWN9_NICBE Fructokinase-like protein 1 OS=Nicotiana benthamiana OX=4100 PE=2 SV=1	1	3	3	3	7.2	55.626	486	52.427	72472000	971580
W6E926	W6E926	Putative small heat shock protein	sHsp	tr|W6E926|W6E926_NICBE Putative small heat shock protein OS=Nicotiana benthamiana OX=4100 GN=sHsp PE=2 SV=1	1	3	3	3	13.7	28.604	256	50.671	644280000	22029000
A0A3Q9EJC6;Q2LFC1;Q2LFC2	A0A3Q9EJC6;Q2LFC1;Q2LFC2	Argonaute 4 (Fragment);AGO4-2 (Fragment);AGO4-1 (Fragment)		tr|A0A3Q9EJC6|A0A3Q9EJC6_NICBE Argonaute 4 (Fragment) OS=Nicotiana benthamiana OX=4100 PE=2 SV=1;tr|Q2LFC1|Q2LFC1_NICBE AGO4-2 (Fragment) OS=Nicotiana benthamiana OX=4100 PE=2 SV=1;tr|Q2LFC2|Q2LFC2_NICBE AGO4-1 (Fragment) OS=Nicotiana benthamiana OX=4100 P	3	7	7	7	7.5	101.36	905	49.501	137230000	2366000
Q58H59;I0B7J5;A0A4D6IA34	Q58H59;I0B7J5;A0A4D6IA34	23 kDa subunit of oxygen evolving system of photosystem II (Fragment);23 kDa subunit of oxygen evolving system of photosystem II	psbP;	tr|Q58H59|Q58H59_NICBE 23 kDa subunit of oxygen evolving system of photosystem II (Fragment) OS=Nicotiana benthamiana OX=4100 GN=psbP PE=2 SV=1;tr|I0B7J5|I0B7J5_NICBE 23 kDa subunit of oxygen evolving system of photosystem II OS=Nicotiana benthamiana OX=41	3	3	1	1	13.8	28.317	261	45.429	182700000	6243500
Q1EI36;B7VCB9	Q1EI36;B7VCB9	Fibrillarin 2	fib2	tr|Q1EI36|Q1EI36_NICBE Fibrillarin 2 OS=Nicotiana benthamiana OX=4100 GN=fib2 PE=2 SV=1;tr|B7VCB9|B7VCB9_NICBE Fibrillarin 2 OS=Nicotiana benthamiana OX=4100 GN=fib2 PE=2 SV=1	2	6	6	6	21.3	32.696	314	45.168	661730000	30664000
Q1MSH0	Q1MSH0	ALY protein	aly	tr|Q1MSH0|Q1MSH0_NICBE ALY protein OS=Nicotiana benthamiana OX=4100 GN=aly PE=2 SV=1	1	7	5	1	32.1	26.709	246	43.196	254210000	17644000
U5PY93;U5Q1Q7;U5PY20;A0A8A1L3A8;U5HUF9;U5Q1N6;U5PYM4	U5PY93;U5Q1Q7;U5PY20;A0A8A1L3A8;U5HUF9	MIP1.2;MIP1.1b;MIP1.3;		tr|U5PY93|U5PY93_NICBE MIP1.2 OS=Nicotiana benthamiana OX=4100 PE=2 SV=1;tr|U5Q1Q7|U5Q1Q7_NICBE MIP1.1b OS=Nicotiana benthamiana OX=4100 PE=2 SV=1;tr|U5PY20|U5PY20_NICBE MIP1.3 OS=Nicotiana benthamiana OX=4100 PE=2 SV=1;tr|A0A8A1L3A8|A0A8A1L3A8_NICBE MIP1.	7	5	5	5	14.3	46.784	419	42.394	144130000	6551100
W6KBN7	W6KBN7	Phosphinothricin acetyltransferase	pat	tr|W6KBN7|W6KBN7_NICBE Phosphinothricin acetyltransferase OS=Nicotiana benthamiana OX=4100 GN=pat PE=4 SV=1	1	4	4	4	26.2	20.637	183	42.355	70761000	7076100
I1Y996	I1Y996	RabE1		tr|I1Y996|I1Y996_NICBE RabE1 OS=Nicotiana benthamiana OX=4100 PE=2 SV=1	1	3	3	3	15.7	23.76	216	42.248	136490000	6020100
A0A7G9U7I2;U3MW48;A0A7G9U7I3	A0A7G9U7I2;U3MW48;A0A7G9U7I3	Calmodulin;Calmodulin 3 (Fragment)	CaM1;	tr|A0A7G9U7I2|A0A7G9U7I2_NICBE Calmodulin OS=Nicotiana benthamiana OX=4100 GN=CaM1 PE=2 SV=1;tr|U3MW48|U3MW48_NICBE Calmodulin 3 (Fragment) OS=Nicotiana benthamiana OX=4100 PE=2 SV=1;tr|A0A7G9U7I3|A0A7G9U7I3_NICBE Calmodulin OS=Nicotiana benthamiana OX=410	3	2	2	2	20.1	16.848	149	40.696	110900000	12323000
Q8H1A1	Q8H1A1	Actin (Fragment)	actin	tr|Q8H1A1|Q8H1A1_NICBE Actin (Fragment) OS=Nicotiana benthamiana OX=4100 GN=actin PE=3 SV=1	1	2	2	2	19	15.333	137	40.222	127300000	15913000
A0A0M3VGN3	A0A0M3VGN3	Phospholipase D	NbPLD_alpha	tr|A0A0M3VGN3|A0A0M3VGN3_NICBE Phospholipase D OS=Nicotiana benthamiana OX=4100 GN=NbPLD_alpha PE=2 SV=1	1	5	5	5	7.3	92.167	808	37.75	120750000	2236100
A0A286RNF7;A4D0J9;A4D0K0	A0A286RNF7;A4D0J9;A4D0K0	Carbonic anhydrase;Carbonic anhydrase (Fragment)		tr|A0A286RNF7|A0A286RNF7_NICBE Carbonic anhydrase OS=Nicotiana benthamiana OX=4100 PE=2 SV=1;tr|A4D0J9|A4D0J9_NICBE Carbonic anhydrase (Fragment) OS=Nicotiana benthamiana OX=4100 PE=2 SV=1;tr|A4D0K0|A4D0K0_NICBE Carbonic anhydrase (Fragment) OS=Nicotiana b	3	4	4	4	15.9	34.522	321	36.676	471480000	22791000
Q6L9F6	Q6L9F6	Heat shock protein 70 (Fragment)	Hsp70	tr|Q6L9F6|Q6L9F6_NICBE Heat shock protein 70 (Fragment) OS=Nicotiana benthamiana OX=4100 GN=Hsp70 PE=2 SV=1	1	3	1	1	13.1	42.855	383	35.31	57794000	3399700
J7EUE8	J7EUE8	Germin-like protein		tr|J7EUE8|J7EUE8_NICBE Germin-like protein OS=Nicotiana benthamiana OX=4100 PE=2 SV=1	1	2	2	2	13.1	23.456	221	35.193	1409100000	6811300
F8UV60	F8UV60	glutathione transferase	GSTU4	tr|F8UV60|F8UV60_NICBE glutathione transferase OS=Nicotiana benthamiana OX=4100 GN=GSTU4 PE=2 SV=1	1	1	1	1	5.9	25.911	221	34.987	31091000	1636400
Q5EEQ1	Q5EEQ1	Photosystem I reaction center subunit X PSI-K		tr|Q5EEQ1|Q5EEQ1_NICBE Photosystem I reaction center subunit X PSI-K OS=Nicotiana benthamiana OX=4100 PE=2 SV=1	1	2	2	2	15.4	13.402	130	32.847	4758600000	594820000
A0A0H5BGR5	A0A0H5BGR5	Acetoacetyl-coenzyme A thiolase	NbACAT1a	tr|A0A0H5BGR5|A0A0H5BGR5_NICBE Acetoacetyl-coenzyme A thiolase OS=Nicotiana benthamiana OX=4100 GN=NbACAT1a PE=2 SV=1	1	4	4	4	15.3	41.296	404	30.06	96565000	2537000
E0X584	E0X584	Harpin binding protein 1 (Fragment)	HBP1	tr|E0X584|E0X584_NICBE Harpin binding protein 1 (Fragment) OS=Nicotiana benthamiana OX=4100 GN=HBP1 PE=2 SV=1	1	2	2	2	9.9	29.378	272	28.092	60279000	3545800
C7C5S9	C7C5S9	Aldose 1-epimerase	ncapp	tr|C7C5S9|C7C5S9_NICBE Aldose 1-epimerase OS=Nicotiana benthamiana OX=4100 GN=ncapp PE=2 SV=1	1	4	4	4	15.1	39.195	357	26.829	298010000	6755000
A7L4B4	A7L4B4	Histone H3		tr|A7L4B4|A7L4B4_NICBE Histone H3 OS=Nicotiana benthamiana OX=4100 PE=2 SV=1	1	3	3	3	16.9	15.268	136	25.107	10051000000	1675100000
U5YSN4;I0B7J8;I0B7J7	U5YSN4;I0B7J8;I0B7J7	23 kDa subunit of oxygen evolving system of photosystem II	PsbP;	tr|U5YSN4|U5YSN4_NICBE 23 kDa subunit of oxygen evolving system of photosystem II OS=Nicotiana benthamiana OX=4100 GN=PsbP PE=2 SV=1;tr|I0B7J8|I0B7J8_NICBE 23 kDa subunit of oxygen evolving system of photosystem II OS=Nicotiana benthamiana OX=4100 GN=psbP4	3	2	2	2	8.6	28.643	268	24.98	66547000	3697000
A0A0M4UPT2	A0A0M4UPT2	Phospholipase D	NbPLD_beta	tr|A0A0M4UPT2|A0A0M4UPT2_NICBE Phospholipase D OS=Nicotiana benthamiana OX=4100 GN=NbPLD_beta PE=2 SV=1	1	4	4	4	5.5	93.849	830	24.676	72886000	1487500
B0CN59	B0CN59	Myosin XI-2		tr|B0CN59|B0CN59_NICBE Myosin XI-2 OS=Nicotiana benthamiana OX=4100 PE=2 SV=1	1	4	3	3	3.1	171.64	1512	19.465	27487000	209790
A0A0F7JLU6;H9C955	A0A0F7JLU6	Glyceraldehyde-3-phosphate dehydrogenase	GAPC1	tr|A0A0F7JLU6|A0A0F7JLU6_NICBE Glyceraldehyde-3-phosphate dehydrogenase OS=Nicotiana benthamiana OX=4100 GN=GAPC1 PE=2 SV=1	2	9	2	2	29.7	36.949	340	19.137	123820000	5628400
Q84UV6;A0A0K0PU31;A0A0K0PTC5	Q84UV6;A0A0K0PU31;A0A0K0PTC5	SKP1-like protein	SKP1.3;SKP1.1;	tr|Q84UV6|Q84UV6_NICBE SKP1-like protein OS=Nicotiana benthamiana OX=4100 GN=SKP1.3 PE=2 SV=1;tr|A0A0K0PU31|A0A0K0PU31_NICBE SKP1-like protein OS=Nicotiana benthamiana OX=4100 GN=SKP1.1 PE=2 SV=1;tr|A0A0K0PTC5|A0A0K0PTC5_NICBE SKP1-like protein OS=Nicotian	3	1	1	1	8.5	17.449	153	19.123	57935000	1060300
Q6UJX6;A0A224ATS2	Q6UJX6;A0A224ATS2	Molecular chaperone Hsp90-1;Heat shock protein 90	HSP90	tr|Q6UJX6|Q6UJX6_NICBE Molecular chaperone Hsp90-1 OS=Nicotiana benthamiana OX=4100 PE=2 SV=1;tr|A0A224ATS2|A0A224ATS2_NICBE Heat shock protein 90 OS=Nicotiana benthamiana OX=4100 GN=HSP90 PE=2 SV=1	2	10	1	1	15.3	80.104	699	19.034	11089000	264010
A0A0G2RAA3	A0A0G2RAA3	CK2 alpha subunit		tr|A0A0G2RAA3|A0A0G2RAA3_NICBE CK2 alpha subunit OS=Nicotiana benthamiana OX=4100 PE=2 SV=1	1	2	2	2	7.5	39.347	333	18.719	80436000	3040700
B0CN60	B0CN60	Myosin XI-F		tr|B0CN60|B0CN60_NICBE Myosin XI-F OS=Nicotiana benthamiana OX=4100 PE=2 SV=1	1	4	3	2	3.1	178.61	1569	18.689	43698000	304070
A0A1V1H612;Q84KK7	A0A1V1H612;Q84KK7	Respiratory burst oxidase homolog protein B;Respiratory burst oxidase homolog	NbRBOHB;NbrbohB	tr|A0A1V1H612|A0A1V1H612_NICBE Respiratory burst oxidase homolog protein B OS=Nicotiana benthamiana OX=4100 GN=NbRBOHB PE=2 SV=1;tr|Q84KK7|Q84KK7_NICBE Respiratory burst oxidase homolog OS=Nicotiana benthamiana OX=4100 GN=NbrbohB PE=2 SV=1	2	3	3	3	3.2	105.91	938	18.523	99812000	1848400
A7XZB8	A7XZB8	Chloroplast-localized protein	28C12	tr|A7XZB8|A7XZB8_NICBE Chloroplast-localized protein OS=Nicotiana benthamiana OX=4100 GN=28C12 PE=2 SV=1	1	2	2	2	9.5	33.752	295	17.07	56470000	2972100
A0A0S4IJL0	A0A0S4IJL0	Ribulose bisphosphate carboxylase small subunit, chloroplastic	rbcS	sp|A0A0S4IJL0|RBS_NICBE Ribulose bisphosphate carboxylase small subunit, chloroplastic OS=Nicotiana benthamiana OX=4100 GN=rbcS PE=1 SV=1	1	6	2	2	28.3	20.342	180	15.921	2515900000	193530000
F2VJF4;C9DFA9	F2VJF4;C9DFA9	Miraculin-like protein;Endopeptidase inhibitor (Fragment)	Mir3;Mir	tr|F2VJF4|F2VJF4_NICBE Miraculin-like protein OS=Nicotiana benthamiana OX=4100 GN=Mir3 PE=2 SV=1;tr|C9DFA9|C9DFA9_NICBE Endopeptidase inhibitor (Fragment) OS=Nicotiana benthamiana OX=4100 GN=Mir PE=2 SV=1	2	2	2	2	10.2	22.729	205	15.01	80530000	7320900
D5KXN1	D5KXN1	Increased size exclusion limit 2	ISE2	tr|D5KXN1|D5KXN1_NICBE Increased size exclusion limit 2 OS=Nicotiana benthamiana OX=4100 GN=ISE2 PE=2 SV=1	1	2	2	2	1.9	130.12	1159	14.102	18967000	338690
C9DFC1	C9DFC1	Thioredoxin H-type 1 (Fragment)	TRXh	tr|C9DFC1|C9DFC1_NICBE Thioredoxin H-type 1 (Fragment) OS=Nicotiana benthamiana OX=4100 GN=TRXh PE=2 SV=1	1	2	2	2	15.1	13.297	119	13.367	27497000	3055200
A7IYM9	A7IYM9	ADP-ribosylation factor	ARF1	tr|A7IYM9|A7IYM9_NICBE ADP-ribosylation factor OS=Nicotiana benthamiana OX=4100 GN=ARF1 PE=2 SV=1	1	2	2	2	11.6	20.651	181	13.344	41837000	3803300
C9DFA5	C9DFA5	Ras-related GTP-binding protein (Fragment)	Ras	tr|C9DFA5|C9DFA5_NICBE Ras-related GTP-binding protein (Fragment) OS=Nicotiana benthamiana OX=4100 GN=Ras PE=2 SV=1	1	2	2	2	18.3	14.701	131	13.305	39018000	3547100
P53800	P53800	Squalene synthase		sp|P53800|FDFT_NICBE Squalene synthase OS=Nicotiana benthamiana OX=4100 PE=2 SV=1	1	2	2	2	5.8	47.082	411	13.239	14072000	478590
Q68VB5	Q68VB5	ALY protein	aly	tr|Q68VB5|Q68VB5_NICBE ALY protein OS=Nicotiana benthamiana OX=4100 GN=aly PE=2 SV=1	1	4	2	2	13.5	26.799	252	13.184	87618000	6258400
G1CH35	G1CH35	Argonaute 2 (Fragment)	AGO2-1	tr|G1CH35|G1CH35_NICBE Argonaute 2 (Fragment) OS=Nicotiana benthamiana OX=4100 GN=AGO2-1 PE=2 SV=1	1	2	2	2	9.6	23.057	198	13.111	48763000	3483100
R9W2E1	R9W2E1	Glutaredoxin-dependent peroxiredoxin		tr|R9W2E1|R9W2E1_NICBE Glutaredoxin-dependent peroxiredoxin OS=Nicotiana benthamiana OX=4100 PE=2 SV=1	1	2	2	2	9.9	17.525	162	13.072	169850000	21231000
A0A387K3P5;A0A387K371	A0A387K3P5;A0A387K371	GTP-binding nuclear protein	NbRan1a;NbRan2	tr|A0A387K3P5|A0A387K3P5_NICBE GTP-binding nuclear protein OS=Nicotiana benthamiana OX=4100 GN=NbRan1a PE=2 SV=1;tr|A0A387K371|A0A387K371_NICBE GTP-binding nuclear protein OS=Nicotiana benthamiana OX=4100 GN=NbRan2 PE=2 SV=1	2	2	2	2	10.9	25.018	221	13.063	75924000	6327000
Q45Q23	Q45Q23	Prohibitin		tr|Q45Q23|Q45Q23_NICBE Prohibitin OS=Nicotiana benthamiana OX=4100 PE=2 SV=1	1	2	2	2	11	31.856	290	12.966	27269000	1435200
Q6XX17	Q6XX17	Glutathione S-transferase U1 (Fragment)		tr|Q6XX17|Q6XX17_NICBE Glutathione S-transferase U1 (Fragment) OS=Nicotiana benthamiana OX=4100 PE=2 SV=1	1	2	2	2	21.8	13.516	119	12.906	58693000	3173300
A0A7M1I5Y8	A0A7M1I5Y8	SBT6		tr|A0A7M1I5Y8|A0A7M1I5Y8_NICBE SBT6 OS=Nicotiana benthamiana OX=4100 PE=2 SV=1	1	2	2	2	3.9	79.493	744	12.857	20741000	531820
A0A0E3JCP4;A0A286RNF4	A0A0E3JCP4;A0A286RNF4	Developmentally-regulated plasma membrane polypeptide;Putative plasma membrane-associated cation-binding protein 1	DREPP;	tr|A0A0E3JCP4|A0A0E3JCP4_NICBE Developmentally-regulated plasma membrane polypeptide OS=Nicotiana benthamiana OX=4100 GN=DREPP PE=2 SV=1;tr|A0A286RNF4|A0A286RNF4_NICBE Putative plasma membrane-associated cation-binding protein 1 OS=Nicotiana benthamiana OX	2	2	2	2	9.7	24.77	236	12.815	35655000	2742700
Q45Q24	Q45Q24	Prohibitin		tr|Q45Q24|Q45Q24_NICBE Prohibitin OS=Nicotiana benthamiana OX=4100 PE=2 SV=1	1	2	2	2	8.6	30.53	279	12.534	104600000	5505300
A0A8K1ZRH2;A0A8K1ZRF3	A0A8K1ZRH2;A0A8K1ZRF3	Glycosyltransferase		tr|A0A8K1ZRH2|A0A8K1ZRH2_NICBE Glycosyltransferase OS=Nicotiana benthamiana OX=4100 PE=2 SV=1;tr|A0A8K1ZRF3|A0A8K1ZRF3_NICBE Glycosyltransferase OS=Nicotiana benthamiana OX=4100 PE=2 SV=1	2	2	2	2	3.8	50.623	444	11.996	380310000	18110000
Q68VB6	Q68VB6	ALY protein	aly	tr|Q68VB6|Q68VB6_NICBE ALY protein OS=Nicotiana benthamiana OX=4100 GN=aly PE=2 SV=1	1	7	1	1	31.7	27.058	249	11.919	13353000	1027200
A0A240EUV6	A0A240EUV6	Eukaryotic translation initiation factor 5A		tr|A0A240EUV6|A0A240EUV6_NICBE Eukaryotic translation initiation factor 5A OS=Nicotiana benthamiana OX=4100 PE=2 SV=1	1	1	1	1	6.3	17.387	159	11.886	0	0
A0A0S3ANE0;A0A0S3ANR1	A0A0S3ANE0;A0A0S3ANR1	NRC2b;NRC2a		tr|A0A0S3ANE0|A0A0S3ANE0_NICBE NRC2b OS=Nicotiana benthamiana OX=4100 PE=2 SV=1;tr|A0A0S3ANR1|A0A0S3ANR1_NICBE NRC2a OS=Nicotiana benthamiana OX=4100 PE=2 SV=1	2	2	2	2	2.3	101.08	886	11.369	49068000	785500
A0A0C4XYC7;A0A0H3W569;A0A0C4Y3N1	A0A0C4XYC7;A0A0H3W569;A0A0C4Y3N1	RabG3c protein;Rab small GTPase	RabG3c;RABG3f;	tr|A0A0C4XYC7|A0A0C4XYC7_NICBE RabG3c protein OS=Nicotiana benthamiana OX=4100 GN=RabG3c PE=2 SV=1;tr|A0A0H3W569|A0A0H3W569_NICBE Rab small GTPase OS=Nicotiana benthamiana OX=4100 GN=RABG3f PE=2 SV=1;tr|A0A0C4Y3N1|A0A0C4Y3N1_NICBE RabG3c protein OS=Nicotia	3	2	2	2	10.2	23.044	206	10.982	41333000	2310900
R4N342	R4N342	GTPase Der	YphC	tr|R4N342|R4N342_NICBE GTPase Der OS=Nicotiana benthamiana OX=4100 GN=YphC PE=2 SV=1	1	2	2	2	3.2	72.375	651	10.781	51450000	1513200
C0LSK7	C0LSK7	Guanosine nucleotide diphosphate dissociation inhibitor	GDI	tr|C0LSK7|C0LSK7_NICBE Guanosine nucleotide diphosphate dissociation inhibitor OS=Nicotiana benthamiana OX=4100 GN=GDI PE=2 SV=1	1	2	2	2	3.8	49.695	444	10.763	3706200	154430
A0A0K1U1R7	A0A0K1U1R7	Clade XVI lectin receptor kinase	LecRK	tr|A0A0K1U1R7|A0A0K1U1R7_NICBE Clade XVI lectin receptor kinase OS=Nicotiana benthamiana OX=4100 GN=LecRK PE=3 SV=1	1	2	2	2	3.5	51.304	454	10.717	126820000	4346500
A0A5J6DCA3	A0A5J6DCA3	NLR-required for cell death 3	NRC3	tr|A0A5J6DCA3|A0A5J6DCA3_NICBE NLR-required for cell death 3 OS=Nicotiana benthamiana OX=4100 GN=NRC3 PE=2 SV=1	1	2	2	2	3.6	101.35	888	10.611	27150000	460170
M4NBP4	M4NBP4	Pescadillo homolog		tr|M4NBP4|M4NBP4_NICBE Pescadillo homolog OS=Nicotiana benthamiana OX=4100 PE=2 SV=1	1	1	1	1	2.3	68.756	599	9.791	13735000	403980
C9DFA6	C9DFA6	Subtilisin-like serine protease (Fragment)	P69	tr|C9DFA6|C9DFA6_NICBE Subtilisin-like serine protease (Fragment) OS=Nicotiana benthamiana OX=4100 GN=P69 PE=2 SV=1	1	1	1	1	7.2	19.386	180	9.3208	9008800	818990
F8WQS3	F8WQS3	Ascorbate peroxidase (Fragment)	APX	tr|F8WQS3|F8WQS3_NICBE Ascorbate peroxidase (Fragment) OS=Nicotiana benthamiana OX=4100 GN=APX PE=2 SV=1	1	1	1	1	5.2	21.073	192	9.0463	48450000	3726900
B8R516	B8R516	PPIase domain-containing protein (Fragment)		tr|B8R516|B8R516_NICBE PPIase domain-containing protein (Fragment) OS=Nicotiana benthamiana OX=4100 PE=2 SV=1	1	1	1	1	8.2	22.861	195	8.8603	35270000	5038600
A1YUL8	A1YUL8	Importin subunit alpha		tr|A1YUL8|A1YUL8_NICBE Importin subunit alpha OS=Nicotiana benthamiana OX=4100 PE=2 SV=1	1	2	1	1	4.1	59.007	532	7.992	8323000	297250
U3MY90	U3MY90	Proteinase inhibitor (Fragment)		tr|U3MY90|U3MY90_NICBE Proteinase inhibitor (Fragment) OS=Nicotiana benthamiana OX=4100 PE=2 SV=1	1	1	1	1	12	15.434	142	7.932	12526000	1565700
A0A410JB02	A0A410JB02	TIP1		tr|A0A410JB02|A0A410JB02_NICBE TIP1 OS=Nicotiana benthamiana OX=4100 PE=2 SV=1	1	1	1	1	6.3	25.9	252	7.753	16190000	5396800
A0A0H5BGT0	A0A0H5BGT0	PDR-type ACB transporter	NbPDR9	tr|A0A0H5BGT0|A0A0H5BGT0_NICBE PDR-type ACB transporter OS=Nicotiana benthamiana OX=4100 GN=NbPDR9 PE=2 SV=1	1	2	1	1	1.3	161.75	1420	7.4215	68836000	942960
A0A8K1ZRF5;A0A8K1ZRH9	A0A8K1ZRF5;A0A8K1ZRH9	Glycosyltransferase		tr|A0A8K1ZRF5|A0A8K1ZRF5_NICBE Glycosyltransferase OS=Nicotiana benthamiana OX=4100 PE=2 SV=1;tr|A0A8K1ZRH9|A0A8K1ZRH9_NICBE Glycosyltransferase OS=Nicotiana benthamiana OX=4100 PE=2 SV=1	2	1	1	1	1.4	54.527	483	7.2298	69054000	1706300
A0A7M1I5Y9	A0A7M1I5Y9	SBT7		tr|A0A7M1I5Y9|A0A7M1I5Y9_NICBE SBT7 OS=Nicotiana benthamiana OX=4100 PE=2 SV=1	1	1	1	1	1.7	82.003	774	6.7728	14609000	471260
D5JXY5	D5JXY5	Calcium-transporting ATPase	NbCA1	tr|D5JXY5|D5JXY5_NICBE Calcium-transporting ATPase OS=Nicotiana benthamiana OX=4100 GN=NbCA1 PE=2 SV=1	1	1	1	1	1.2	114.27	1045	6.7156	5510100	108040
Q5YLB5	Q5YLB5	DNA gyrase subunit A, chloroplastic/mitochondrial	GYRA	sp|Q5YLB5|GYRA_NICBE DNA gyrase subunit A, chloroplastic/mitochondrial OS=Nicotiana benthamiana OX=4100 GN=GYRA PE=2 SV=1	1	1	1	1	1.4	103.41	935	6.7094	17932000	320210
Q076B0	Q076B0	RPN8 (Fragment)		tr|Q076B0|Q076B0_NICBE RPN8 (Fragment) OS=Nicotiana benthamiana OX=4100 PE=2 SV=1	1	1	1	1	6.1	26.014	229	6.6211	16293000	1253300
A0A161F739	A0A161F739	Xyloglucan endotransglucosylase/hydrolase		tr|A0A161F739|A0A161F739_NICBE Xyloglucan endotransglucosylase/hydrolase OS=Nicotiana benthamiana OX=4100 PE=2 SV=1	1	1	1	1	4	31.75	273	6.5499	49756000	3554000
A0A7M1I5Z9;A0A7M1I5W8;A0A7M1I5X9	A0A7M1I5Z9;A0A7M1I5W8;A0A7M1I5X9	SBT4;SBT8;SBT9		tr|A0A7M1I5Z9|A0A7M1I5Z9_NICBE SBT4 OS=Nicotiana benthamiana OX=4100 PE=2 SV=1;tr|A0A7M1I5W8|A0A7M1I5W8_NICBE SBT8 OS=Nicotiana benthamiana OX=4100 PE=2 SV=1;tr|A0A7M1I5X9|A0A7M1I5X9_NICBE SBT9 OS=Nicotiana benthamiana OX=4100 PE=2 SV=1	3	1	1	1	1.6	80.875	765	6.4801	15072000	396630
A0A7M1C899;A0A0H3W5K5	A0A7M1C899;A0A0H3W5K5	Argonaute 1a;Argonaute 1L (Fragment)	AGO1A;	tr|A0A7M1C899|A0A7M1C899_NICBE Argonaute 1a OS=Nicotiana benthamiana OX=4100 GN=AGO1A PE=2 SV=1;tr|A0A0H3W5K5|A0A0H3W5K5_NICBE Argonaute 1L (Fragment) OS=Nicotiana benthamiana OX=4100 PE=2 SV=1	2	18	1	1	19.9	117.75	1058	6.4156	40916000	629470
A0A4Y5QRV2;A0A4Y5QRT8	A0A4Y5QRV2;A0A4Y5QRT8	PBS1b;PBS1a		tr|A0A4Y5QRV2|A0A4Y5QRV2_NICBE PBS1b OS=Nicotiana benthamiana OX=4100 PE=2 SV=1;tr|A0A4Y5QRT8|A0A4Y5QRT8_NICBE PBS1a OS=Nicotiana benthamiana OX=4100 PE=2 SV=1	2	1	1	1	1.8	49.863	448	6.4036	14420000	450620
A2PYH3	A2PYH3	Alpha chain of nascent polypeptide associated complex	NbNACa1	tr|A2PYH3|A2PYH3_NICBE Alpha chain of nascent polypeptide associated complex OS=Nicotiana benthamiana OX=4100 GN=NbNACa1 PE=2 SV=1	1	1	1	1	7	21.924	201	6.3114	14934000	1357700
B1A8T8	B1A8T8	Chloroplast zebra-necrosis protein	ZN	tr|B1A8T8|B1A8T8_NICBE Chloroplast zebra-necrosis protein OS=Nicotiana benthamiana OX=4100 GN=ZN PE=2 SV=1	1	1	1	1	1.8	40.418	380	6.2808	93599000	6685600
D7PF42	D7PF42	ER lumen protein-retaining receptor	ERD2b	tr|D7PF42|D7PF42_NICBE ER lumen protein-retaining receptor OS=Nicotiana benthamiana OX=4100 GN=ERD2b PE=2 SV=1	1	1	1	1	4.7	25.513	215	6.1277	0	0
A0A678WQ24	A0A678WQ24	PP2A scaffolding/structural subunit A alpha isoform	PP2Aa-1	tr|A0A678WQ24|A0A678WQ24_NICBE PP2A scaffolding/structural subunit A alpha isoform OS=Nicotiana benthamiana OX=4100 GN=PP2Aa-1 PE=2 SV=1	1	1	1	1	1.7	65.571	587	6.098	0	0
Q1W1W5	Q1W1W5	Nascent polypeptide-associated complex subunit beta		tr|Q1W1W5|Q1W1W5_NICBE Nascent polypeptide-associated complex subunit beta OS=Nicotiana benthamiana OX=4100 PE=2 SV=1	1	1	1	1	10	17.344	160	6.0194	6641100	830140
Q6UJX5;A0A0M4J3A8	Q6UJX5;A0A0M4J3A8	Molecular chaperone Hsp90-2;Heat shock protein 90-1		tr|Q6UJX5|Q6UJX5_NICBE Molecular chaperone Hsp90-2 OS=Nicotiana benthamiana OX=4100 PE=2 SV=1;tr|A0A0M4J3A8|A0A0M4J3A8_NICBE Heat shock protein 90-1 OS=Nicotiana benthamiana OX=4100 PE=2 SV=1	2	12	1	0	17.7	80.137	699	5.9919	9827000	233980
A0A173FEI6	A0A173FEI6	ATP-dependent RNA helicase	IF4a	tr|A0A173FEI6|A0A173FEI6_NICBE ATP-dependent RNA helicase OS=Nicotiana benthamiana OX=4100 GN=IF4a PE=2 SV=1	1	9	1	1	22	46.83	413	-2	14086000	563430
A0A0H5AWF0	A0A0H5AWF0	PDR-type ACB transporter	NbPDR4a	tr|A0A0H5AWF0|A0A0H5AWF0_NICBE PDR-type ACB transporter OS=Nicotiana benthamiana OX=4100 GN=NbPDR4a PE=2 SV=1	1	4	1	1	5.2	164.66	1452	-2	0	0
