# Supplementary material for: Plant viruses convergently target NPR1 with various strategies to suppress salicylic acid‐mediated antiviral immunity
Source: J Integr Plant Biol. 2025 Feb 21;67(5):1395–412. doi: 10.1111/jipb.13866 (PMC12060747; doi:10.1111/jipb.13866)
Supplement: Supplementary file 4 — Table S3. Primers used in this study [file JIPB-67-1395-s002.xlsx]

## Sheet: Sheet1
207-BSCTV MP-dorF	GTACAAAAAAGCAGGCTTCATGATGGTCTGTCTACCAGAC
207-BSCTV MP-dorR	CAAGAAAGCTGGGTCCCGACGCGCCTCAGTAGCTTCTTCAC
207-BSCTV V2-dorF	GTACAAAAAAGCAGGCTTCATGGGACCTTTCAGAGTGGATC
207-BSCTV V2-dorR	CAAGAAAGCTGGGTCCCGACGTACATCTTTAACTTCAGAGTCCTG
207-BSCTV CP-dorF	GTACAAAAAAGCAGGCTTCATGAGGAAATATACAAGAAATACG
207-BSCTV CP-dorR	CAAGAAAGCTGGGTCCCGACGATAAAAATAACATCTACAATTGCC
207-BSCTV Pep-dorF	GTACAAAAAAGCAGGCTTCATGCCTTTTTACAAAAAAGCC
207-BSCTV Pep-dorR	CAAGAAAGCTGGGTCCCGACGCAAGGAAGTTTGATCTTGCGAG
207-BSCTV C2-dorF	GTACAAAAAAGCAGGCTTCATGGAAAACCACGTGTCATTAAAG
207-BSCTV C2-dorR	CAAGAAAGCTGGGTCCCGACGTCCAAGTATATCTCTAGTCTC
207-BSCTV C3-dorF	GTACAAAAAAGCAGGCTTCATGAATGTAATCAGGGATTTTC
207-BSCTV C3-dorR	CAAGAAAGCTGGGTCCCGACGATACAATTTCATTGCAACAC
207-BSCTV C4-dorF	GTACAAAAAAGCAGGCTTCATGAAAATGGGGAACCACATC
207-BSCTV C4-dorR	CAAGAAAGCTGGGTCCCGACGATGCCTCTGCTGCAGCATC
207-CCSV-NSm-dorF	GTACAAAAAAGCAGGCTTCATGTCTCGCATCTCTAACGTCC
207-CCSV-NSm-dorR	CAAGAAAGCTGGGTCCCGACGCAATTCTAATTTATCCTCAAAATC
207-CCSV-G-dorF	GTACAAAAAAGCAGGCTTCATGAAGAAATACTATCTTCCTCTC
207-CCSV-G-dorR	CAAGAAAGCTGGGTCCCGACGAAGTTCGAGGGAAAACTGATAATT
207-CCSV-NSs-dorF	GTACAAAAAAGCAGGCTTCATGTCTACTGCAAAGATGTCAG
207-CCSV-NSs-dorR	CAAGAAAGCTGGGTCCCGACGAACATTTTCAGAGTTGTTTTCG
207-CCSV-N-dorF	GTACAAAAAAGCAGGCTTCATGTCTAACGTCCGAGGTTTAACA
207-CCSV-N-dorR	CAAGAAAGCTGGGTCCCGACGCAAGGCTAAATCGGTGTTCTTCTT
207-CCSV-END-dorF	GTACAAAAAAGCAGGCTTCATGAACATACAAACCATTAACTC
207-CCSV-END-dorR	CAAGAAAGCTGGGTCCCGACGGTTGTTTCCTACCATTTGACG
207-CCSV-RDR-dorF	GTACAAAAAAGCAGGCTTCATGGCTGACTGCTTTCAGCGATTC
207-CCSV-RDR-dorR	CAAGAAAGCTGGGTCCCGACGATGTTTTGACATGGCGATTATCTG
207-CCSV-ARM-dorF	GTACAAAAAAGCAGGCTTCATGGCCGCCTGGCTTTACAACTTC
207-CCSV-ARM-dorR	CAAGAAAGCTGGGTCCCGACGTTCCTGTCGAAGACTTTTGCTTG
207-AMV 1a-dorF	GTACAAAAAAGCAGGCTTCATGAATGCTGACGCCCAATCCAC
207-AMV 1a-dorR	CAAGAAAGCTGGGTCCCGACGGAAATTAGTATTATAGCTCCTCG
207-AMV-2a-dorF	GTACAAAAAAGCAGGCTTCATGTTCACTCTTTTGAGATGTCTTGGAT
207-AMV-2a-dorR	CAAGAAAGCTGGGTCCCGACGAGCTCGGCGTGCCCTT
207-AMV-MP-dorF	GTACAAAAAAGCAGGCTTCATGGAGAATACAAAAACAAATGCCTCG
207-AMV-MP-dorR	CAAGAAAGCTGGGTCCCGACGTATGTAAACCCTTTCGGGACTCC
207-AMV-CP-dorF	GTACAAAAAAGCAGGCTTCATGAGTTCTTCACAAAAGAAAGC
207-AMV-CP-dorR	CAAGAAAGCTGGGTCCCGACGATGACGATCAAGATCGTCAGCTTC
PET-NPR1-F	GCCTGGTGCCGCGCGGCAGCCATATGGACACCACCATTGATGGATTCG
PET-NPR1-R	CTTTGTTAGCAGCCGGATCCTCGAGCCGACGACGATGAGAGAGTTTAC
PGXE-AMV CP-F	TCGGATCTGGTTCCGCGTGGATCCATGAGTTCTTCACAAAAGAAAGC
PGXE-AMV CP-R	CAGTCAGTCACGATGCGGCCGCTCATGACGATCAAGATCGTCAGCTTC
207-NbSKP1.1-dorF	GTACAAAAAAGCAGGCTTCATGTCGTCCTCTAAGATGATCG
207-NbSKP1.1-dorR	CAAGAAAGCTGGGTCCCGACGCTCAAATGCCCAAGCATTCTCC
207-NbSKP1.2-dorF	GTACAAAAAAGCAGGCTTCATGTCTACTTCAAAGATGATTGTG
207-NbSKP1.2-dorR	CAAGAAAGCTGGGTCCCGACGCTCAAAGGCCCAGGCATTCTC
207-NbSKP1.3-dorF	GTACAAAAAAGCAGGCTTCATGAAGATGATCGTGCTAAGGAGTTC
207-NbSKP1.3-dorR	CAAGAAAGCTGGGTCCCGACGCTCGAAGGCCCAGGCATTCTC
207-SKP1.1-N-dorR	CAAGAAAGCTGGGTCCCGACGTTTAACAAAATCAGAATCAAAGGC
207-SKP1.1-C-dorF	GTACAAAAAAGCAGGCTTCATGGTTGACCAGGCCACCCTCTTTG
PGXE-TuMV NIb-F	GATCTGGTTCCGCGTGGATCCACCCAGCAGAATCGGTGGATG
PGXE-TuMV NIb-R	CAGTCAGTCACGATGCGGCCGCTCCTGGTGATAAACACAAGCCTC
PGXE-BSCTV V2-F	GATCTGGTTCCGCGTGGATCCATGGGACCTTTCAGAGTGGATC
PGXE-BSCTV V2-R	CAGTCAGTCACGATGCGGCCGCTCTACATCTTTAACTTCAGAGTCCTG
207-NbALY-dorF	GTACAAAAAAGCAGGCTTCATGGCTTCCTTGGATATGACCCTC
207-NbALY-dorR	CAAGAAAGCTGGGTCCCGACGGGTCTGCATAGCATCTGCAGTAGC
207-AtALY-dorF	GTACAAAAAAGCAGGCTTCATGTCTGGAGCATTGAATATGAC
207-AtALY-dorR	CAAGAAAGCTGGGTCCCGACGAGAGGTGTTCATGGCATCAGCGTG
PGXE-NbALY-F	GATCTGGTTCCGCGTGGATCCATGGCTTCCTTGGATATGACCCTC
PGXE-NbALY-R	CAGTCAGTCACGATGCGGCCGCTCGGTCTGCATAGCATCTGCAGTAGC
pET-BSCTV V2-F	GCCTGGTGCCGCGCGGCAGCCATATGGGACCTTTCAGAGTGGATC
pET-BSCTVV2-R	CTTTGTTAGCAGCCGGATCCTCGAGTACATCTTTAACTTCAGAGTCCTG
pGEX-CCSV NSs-F	GATCTGGTTCCGCGTGGATCCATGTCTACTGCAAAGATGTCAGC
pGEX-CCSV NSs-R	CAGTCAGTCACGATGCGGCCGCTCAACATTTTCAGAGTTGTTTTCGAAC
pGEX-PVX RepN-F	GATCTGGTTCCGCGTGGATCCACAAGTGCAAATTCCTCGGCCTTC
pGEX-PVX RepN-R	CAGTCAGTCACGATGCGGCCGCTCGCTTGTGCCCACGAAGTACAA
207-AtSKP1-dorF	GTACAAAAAAGCAGGCTTCATGTCTGCGAAGAAGATTGTGTTG
207-AtSKP1-dorR	CAAGAAAGCTGGGTCCCGACGTTCAAAAGCCCATTGGTTCTCTC
207-AtSKP2-dorF	GTACAAAAAAGCAGGCTTCATGTCGACGGTGAGAAAAATCACTC
207-AtSKP2-dorR	CAAGAAAGCTGGGTCCCGACGTTCAAACGCCCACTGATTCTCACGG
Qpcr-AMV-F	GCACCTTTTGTCTCACTGATGAC
Qpcr-AMV-R	GAGCTGTGAAGACCAACTCAAAC
Qpcr-ACTIN2-F	CCGGTATTGTGCTGGATTCT
Qpcr-ACTIN2-R	TTCTCGATGGAAGAGCTGGT
Qpcr-PVX-F	GTCAGCACCAGCTAGCACAAC
Qpcr-PVX-R	AGCCTCAATCTTGCTGAGGTC
QpcrNbActin-F	GGGATGGAAGGAGAAGTTGGC
QpcrNbActin-R	ATCAGCAATGCCCGGGAACA
Qpcr-BSCTV-F	CAGGGATTTTCGCACAGAGGAAC
Qpcr-BSCTV-R	GATTCGGTACCAAGTCCACGGG
Qpcr-PPR-F	CTCGGCCAAGAAGATCAACCATAC
Qpcr-PPR-R	GGTGCTTTATGTGGTTGTAGTTATGC
